# Supplementary material for: An antifouling membrane-fusogenic liposome for effective intracellular delivery in vivo
Source: Nat Commun. 2024 May 20;15:4267. doi: 10.1038/s41467-024-46533-z (PMC11106281; doi:10.1038/s41467-024-46533-z)
Supplement: Supplementary file 4 — Source data [file 41467_2024_46533_MOESM4_ESM.xlsx]

## Sheet: Fig. 2c
	Molar (%)
	DSPE-PEG	DOTAP	DOPC	DOPE	DMPC	CHEMS
AFMFlip	5	5	90	0	0	0
MFlip-a	3.8	20	0	0	76.2	0
MFlip-b	12.3	0	0	69.5	0	18.2

## Sheet: Fig. 2d
	Particle size (nm)
	Without FBS			10% FBS
AFMFlip	188.6	193.2	189.1	194.4	195.4	189.6
MFlip-a	190.2	185.8	187.2	216.4	224.5	233.4
MFlip-b	186.9	200.3	182	210.9	223.7	212.6

## Sheet: Fig. 2e
	Zeta potential (mV)
	Without FBS			10% FBS
AFMFlip	1.3	-0.8	2	0.2	1	-0.4
MFlip-a	16.1	14.3	15.3	-8.1	-7.5	-6.5
MFlip-b	-17.3	-19.3	-18.2	-27.7	-27.2	-26.8

## Sheet: Fig. 2g
	Corona content (μg/mg)
FBS concentration (%)	AFMFlip			MFlip-a			MFlip-b
0	-0.1	0	0	0.3	-0.3	0.1	0.3	-0.3	0.2
1	1.9	1.7	1.6	2.3	2.2	2.4	1.6	1.3	1.6
2	2.1	2.3	2.5	5.7	6.1	6.3	3.5	4.8	3.5
4	3.3	2.9	2.7	10.3	11.5	11.3	5.3	5.6	5.7
6	3.6	3.3	3.2	18.6	18	19	12.7	13.9	12.5
8	4.3	4.5	3.9	23.2	22.5	23.7	18.2	18.5	17.8
10	6.1	5.9	6	27	28.3	26.5	20.8	20.1	20.4
20	7	7.5	7.6	33.9	32.3	34.6	25.3	26.9	25.8
30	9.9	10.7	11.3	35.8	36.6	35.8	30.7	31.3	30.7
40	12.2	11.2	12.6	39.5	38.2	39	35.1	35.7	36.1
50	23.7	23.2	22.5	45.1	45.4	42.6	41.5	40.2	41.6
70	32.6	32.8	31.4	54.4	53.6	52.7	46	46.1	45.6
100	42.6	41.2	42	66.2	63.6	65.3	54	52.9	54.1

## Sheet: Fig. 2h
	AFMFlip			MFlip-a			MFlip-b
AUC	2225	2211	2179	4399	4330	4307	3696	3692	3702

## Sheet: Fig. 2i
	Protein content (%)
pI	<4	4-5	5-6	6-7	7-8	8-9	9-10	>10
AFMFlip	0.31	12.85	32.29	21	10.97	12.85	7.84	1.88
MFlip-a	0.18	14.18	35.73	23.36	9.27	10.91	5.45	0.91
MFlip-b	0.16	13.15	36.85	21.21	11.09	12.18	4.38	0.97

## Sheet: Fig. 2j
	Protein content (%)
MW (KDa)	<30	30-40	40-50	50-60	60-70	70-80	80-90	90-120	120-150	150-200	>200
AFMFlip	33.54	12.23	13.17	8.15	5.33	3.45	5.33	7.21	3.76	2.51	5.33
MFlip-a	30.03	13.31	12.34	9.9	5.36	4.06	5.03	7.47	4.38	3.41	4.71
MFlip-b	31.64	12	12	9.45	5.45	4.18	4.91	6.73	4.36	3.64	5.64

## Sheet: Fig. 2k
	Protein content (%)
Gravy index	<-1	-1, -0.8	-0.8, -0.6	-0.6, -0.4	-0.4, -0.2	-0.2, 0	0-0.2	>0.2
AFMFlip	3.13	2.82	10.34	25.08	33.23	18.81	5.96	0.63
MFlip-a	1.95	2.44	8.12	24.35	35.55	20.62	5.84	1.14
MFlip-b	2.55	2.73	8.55	24.73	33.64	20.91	5.64	1.27

## Sheet: Fig. 2l
	Protein content (%)
Instability	0-10	10-20	20-30	30-40	40-50	50-60	60-70	>70
AFMFlip	0.31	2.82	11.29	36.36	32.92	12.85	1.88	1.57
MFlip-a	0.65	2.11	9.74	36.53	34.42	13.15	2.27	1.14
MFlip-b	0.36	2.36	9.27	34.73	35.64	13.64	2.55	1.45

## Sheet: Fig. 3a
AFMFlip without FBS						AFMFlip with 10% FBS						MFlip-a without FBS						MFlip-a with 10% FBS						MFlip-b without FBS						MFlip-b with 10% FBS
Distance (μm)	DAPI	YOYO-1	DiD	CellMask		Distance (μm)	DAPI	YOYO-1	DiD	CellMask		Distance (μm)	DAPI	YOYO-1	DiD	CellMask		Distance (μm)	DAPI	YOYO-1	DiD	CellMask		Distance (μm)	DAPI	YOYO-1	DiD	CellMask		Distance (μm)	DAPI	YOYO-1	DiD	CellMask
0	0	0	0	0.67		0	0	0	0	0.67		0	0	36	0	0		0	0	0	1	1.33		0	0	12	0	20		0	0	0	1.98	1.52
0.16	0	0	0	2.82		0.16	0	0	0	2.82		0.04	0	42.52	0	0		0.06	0	0	1.31	0.84		0.07	0	4.59	0	25.5		0.07	0	0	2	1.67
0.32	0	0	0	3.14		0.32	0	0	0	3.14		0.08	0	66.46	0	0		0.12	0	0	2.28	1.55		0.15	0	1.53	0	25.84		0.15	0	0	2.93	2.61
0.48	0	0	2	2.4		0.48	0	0	2	2.4		0.13	0	59.06	0	0		0.18	0	0	4	2.48		0.22	0	2.75	0	19.61		0.22	0	0	3	3
0.64	0	0	3.22	21.01		0.64	0	0	3.22	21.01		0.17	0	35.04	0	0		0.25	0	0	5.82	9.37		0.29	0	0.3	0	18.17		0.29	0	0	2.83	4.97
0.8	0	0	3.56	44.21		0.8	0	0	3.56	44.21		0.21	0	34.3	0	0		0.31	0	0	7.38	13.49		0.36	0	1	0	18.61		0.36	0	0	2.66	4.74
0.96	0	0	13.38	48		0.96	0	0	13.38	48		0.25	0	55.92	0	0		0.37	0	0	11.24	17.56		0.44	0	1	5.34	14.82		0.44	0	0	2.5	4.56
1.12	0	0	40.79	75.12		1.12	0	0	40.79	75.12		0.29	0	47.53	0	0		0.43	0	0	16.09	23.64		0.51	0	1	10.23	18.72		0.51	0	0	2.33	5.24
1.28	0	1	61.22	105.42		1.28	0	1	61.22	105.42		0.33	0	45.77	0	0		0.49	0	0	20.06	29.53		0.58	0	1	14.82	24.45		0.58	0	0	2.16	13.26
1.44	0	0.98	52.7	110.93		1.44	0	0.98	52.7	110.93		0.38	0	43.41	0	0		0.55	0	0	23.04	33.05		0.65	0	0.63	12.49	22.18		0.65	0	0	2	14.81
1.6	0	1.41	35.03	73.01		1.6	0	1.41	35.03	73.01		0.42	0	50.94	0	0		0.62	0	0	28.16	39.71		0.73	0	0.75	7.37	17.29		0.73	0	0	2	11.17
1.76	0	0.85	9.3	36.23		1.76	0	0.85	9.3	36.23		0.46	0	68.45	0	0		0.68	0	0	36.75	52.23		0.8	0	0.98	10.73	21.71		0.8	0	0	2	11.44
1.92	0	1.01	3.7	14.13		1.92	0	1.01	3.7	14.13		0.5	0	73.23	0	0		0.74	0	0	44.73	54.42		0.87	0	0.28	14.43	24.71		0.87	0	0	2	17.36
2.08	0	4.59	2.5	3.74		2.08	0	4.59	2.5	3.74		0.54	0	76.34	0	0		0.8	0	0	45.05	62.1		0.95	0	0.38	10.44	20.03		0.95	0	0	2	27.58
2.24	0	13.18	1.96	1.39		2.24	0	13.18	1.96	1.39		0.58	0	82.32	0	0		0.86	0	0	39.97	51.41		1.02	0	0.95	11.45	21.98		1.02	0	0	2	42.26
2.4	0	30.72	0.14	0.75		2.4	0	30.72	0.14	0.75		0.63	0	77.6	0	0		0.92	0	0	37.69	48.98		1.09	0	0.31	17.57	27.94		1.09	0	0	2	45.25
2.56	0	51.26	0.76	0.83		2.56	0	51.26	0.76	0.83		0.67	0	56.8	0	0		0.98	0	0	40.77	51.61		1.16	0	0	20.55	30.54		1.16	0	0	2	45.17
2.72	0	45.57	1.96	3.18		2.72	0	45.57	1.96	3.18		0.71	0	41.88	0	0		1.05	0	0	45.34	67.43		1.24	0	0	20.46	30.7		1.24	0	0	2	45.07
2.88	0	39.31	2.59	3.58		2.88	0	39.31	2.59	3.58		0.75	0	25.71	0	0.45		1.11	0	0	56.82	76.48		1.31	0	0	19.78	29.74		1.31	0	0	2.37	39.82
3.04	0	38.93	1.36	2.09		3.04	0	38.93	1.36	2.09		0.79	0	33.05	0	0.02		1.17	0	0	62.12	79.98		1.38	0	0	22.47	42.83		1.38	0	0	1.72	31.65
3.2	0	41.88	0.32	0.5		3.2	0	41.88	0.32	0.5		0.83	0	29.13	0	0.17		1.23	0	0	54.41	84.46		1.45	0	0	18.32	30.65		1.45	0	0	1.27	22.18
3.36	0	40.59	0	0.51		3.36	0	40.59	0	0.51		0.88	0	11.06	0	0		1.29	0	0	44.25	75.99		1.53	0	0	17.13	31.96		1.53	0	0	1.68	14.94
3.52	0	40.58	0	0.34		3.52	0	40.58	0	0.34		0.92	0	8.76	0	0		1.35	0	0	42.05	67.52		1.6	0	0.07	15.46	26.97		1.6	0	0	1.71	11.84
3.68	0	38.89	0	0.06		3.68	0	38.89	0	0.06		0.96	0	6.78	0	0		1.42	0	0	46.94	60.66		1.67	0	0.96	15.35	28.32		1.67	0	0	1.54	9.9
3.84	0	36.58	0	0.28		3.84	0	36.58	0	0.28		1	0	2.52	0	0		1.48	0	0	40.27	55.4		1.75	0	1.78	13.24	20.44		1.75	0	0	1.5	8.03
4	0	37.49	0	0.33		4	0	37.49	0	0.33		1.04	0	4.19	0	0		1.54	0	0	34.31	51.91		1.82	0	2	14.33	15.36		1.82	0	0	4.42	7.32
4.16	0	44.05	0	0.33		4.16	0	44.05	0	0.33		1.08	0	6.03	0	0		1.6	0	0	34.91	40.52		1.89	0	2	11.73	15.23		1.89	0	0	2.74	7.48
4.32	0	59.09	0	0.33		4.32	0	59.09	0	0.33		1.13	0	9.56	0	0		1.66	0	0	40.41	32.24		1.96	0	1.74	11.03	13.84		1.96	0	0	0	6.8
4.48	0	54.8	0	0.33		4.48	0	54.8	0	0.33		1.17	0	6.44	0	0		1.72	0	0.67	42.43	25.64		2.04	0	1.07	14.75	14.26		2.04	0	0	0	4.72
4.64	0	49.27	0	0.33		4.64	0	49.27	0	0.33		1.21	0	16.3	0	0		1.78	0	0.71	38.06	20.58		2.11	0	1.03	17.17	11.73		2.11	0	0	0	3.08
4.8	0	51.98	0	0.33		4.8	0	51.98	0	0.33		1.25	0	26.47	0	0		1.85	0	0.8	34.12	14.98		2.18	0	0	14.75	11.03		2.18	0	0	0	2.22
4.96	0	41.13	0	0.45		4.96	0	41.13	0	0.45		1.29	0	22.91	0	0		1.91	0	3.08	32.52	9.92		2.25	0	0	17.17	14.75		2.25	0	0	0	2
5.12	0	28.46	0	1.03		5.12	0	28.46	0	1.03		1.33	0	10.87	0	0		1.97	0	5.78	31	6.35		2.33	0	0	20.64	17.17		2.33	0	0	0	1.02
5.28	0	27.03	0	0.52		5.28	0	27.03	0	0.52		1.38	0	8	0	0		2.03	0	8.09	29.66	2.79		2.4	0	0	20.47	20.64		2.4	0	0	0	0
5.44	0	14.73	0	0.19		5.44	0	14.73	0	0.19		1.42	0	3.47	0	0		2.09	0	18.28	26.57	1.3		2.47	0	0.08	24.76	20.47		2.47	0	0	0	0
5.6	0	5.16	0	0		5.6	0	5.16	0	0		1.46	0	6.84	0	0		2.15	0	8.11	22.45	1.35		2.55	0	2.55	25.64	24.76		2.55	0	0	0	0
5.76	0	2.96	0	0		5.76	0	2.96	0	0		1.5	0	7.85	0	0		2.22	0	8.07	18.32	0.67		2.62	0	3.58	20.5	35.64		2.62	0	0	0	0
5.92	0.08	2.13	0	0		5.92	0.08	2.13	0	0		1.54	0	10.04	0	0		2.28	0	10.85	17.55	0.67		2.69	0	1	21.03	20.5		2.69	0	0	0	0
6.08	0.33	1.28	0	0		6.08	0.33	1.28	0	0		1.58	0	5.23	0	0		2.34	0	14.06	18.44	0.57		2.76	0	0	21.37	21.03		2.76	0	0	0.21	0.38
6.24	0.41	0.1	0	0		6.24	0.41	0.1	0	0		1.63	0	7.02	0	0		2.4	0	15.1	19.68	0.31		2.84	0.02	0.13	8.94	21.37		2.84	0	0	1	1
6.4	0.2	0.96	0	0		6.4	0.2	0.96	0	0		1.67	0	16.59	0	0		2.46	0	17.43	22.33	0.12		2.91	0.68	0.29	6.46	8.94		2.91	0	0.04	0.82	1
6.56	0.6	2.28	0	0		6.56	0.6	2.28	0	0		1.71	0	18.22	0	0		2.52	0	19.11	23.75	0		2.98	1	0.58	6.27	6.46		2.98	0	0.36	0.17	1
6.72	1.43	2.66	0	0		6.72	1.43	2.66	0	0		1.75	0	31.62	0	0		2.58	0	20.18	26.5	0		3.05	0.38	0.06	6.15	6.27		3.05	0	0	0.21	0.6
6.88	2.48	1.99	0	0		6.88	2.48	1.99	0	0		1.79	0	38.32	0	0		2.65	0	20.27	27.84	0		3.13	0.18	0	5.3	6.15		3.13	0	0	1	0
7.04	8.46	1.09	0	0		7.04	8.46	1.09	0	0		1.83	0	15.33	0	0		2.71	0	29.23	27	0		3.2	2.31	0	7.91	5.3		3.2	0	0.04	0.82	0
7.2	21.83	0.25	0	0		7.2	21.83	0.25	0	0		1.88	0	13.23	0	0		2.77	0	46.56	29.47	0		3.27	5.47	0	6.98	7.91		3.27	0	0.36	0.17	0
7.36	44.18	0.23	0	0		7.36	44.18	0.23	0	0		1.92	0	24.5	0	0		2.83	0	37.09	34.49	0		3.35	5.29	0	6.21	6.98		3.35	0	0.44	1.23	0
7.52	63.21	0.33	0	0		7.52	63.21	0.33	0	0		1.96	0	32.22	0	0		2.89	0	55.78	36.47	0		3.42	1.7	0	4.84	6.21		3.42	0	0	2.7	0
7.68	74.58	0.33	0	0		7.68	74.58	0.33	0	0		2	0	52.66	0	0		2.95	0	53.63	36.5	0		3.49	0.24	0	4.74	4.84		3.49	0	0	5.13	0
7.84	81.05	0.33	0	0		7.84	81.05	0.33	0	0		2.04	0	64.98	0	0		3.02	0	29.75	43.14	0		3.56	0.81	0	1.62	4.74		3.56	0	0	6.23	0
8	83.45	0.33	0	0		8	83.45	0.33	0	0		2.08	0	54.8	0	0		3.08	0	31.58	53.07	0		3.64	0.62	0	1.01	1.62		3.64	0	0.21	7.83	0.04
8.16	84.18	0.33	0	0		8.16	84.18	0.33	0	0		2.13	0	43.3	0	0		3.14	0	30.94	47.21	0		3.71	0.05	0	0.07	1.01		3.71	0	2	8.09	0
8.32	84.18	0.33	0	0		8.32	84.18	0.33	0	0		2.17	0	42.74	0	0		3.2	0	33.61	46.92	0		3.78	0.07	0	0	0.07		3.78	0	1.93	9	0
8.48	84.06	0.33	0	0		8.48	84.06	0.33	0	0		2.21	0	47.21	0	0		3.26	0	48.19	55.03	0		3.85	0	0	0	0		3.85	0	1.39	9.11	0
8.64	84.3	0.29	0	0		8.64	84.3	0.29	0	0		2.25	0	59.07	0	0		3.32	0	55.59	65.13	0		3.93	0.51	0	0	0.18		3.93	0	1.73	10.87	0.24
8.8	84.54	0.07	0	0		8.8	84.54	0.07	0	0		2.29	0	21.9	0	0		3.38	0.3	48.67	65.39	0		4	0.52	0	0.1	0.14		4	0	1.97	11.04	1
8.96	84.37	0.07	0	0		8.96	84.37	0.07	0	0		2.33	0	12.39	0	0		3.45	0.67	35.22	63.74	0		4.07	0	0	0.53	0.58		4.07	0	2.02	12.02	0.97
9.12	83.7	0	0	0		9.12	83.7	0	0	0		2.38	0	12.81	0	0		3.51	0.67	30.62	62.91	0		4.15	0	0	3.23	3.27		4.15	0	3.01	13.01	1
9.28	82.71	0	0	0		9.28	82.71	0	0	0		2.42	0	18.81	0	0		3.57	0.67	34.95	61.01	0		4.22	0	0	2.67	2.71		4.22	0	4	13.94	1
9.44	82.42	0	0	0		9.44	82.42	0	0	0		2.46	0	22.87	0	0		3.63	0.67	32.74	70.32	0		4.29	0	0	2.53	2.57		4.29	0	4.3	12.63	0.94
9.6	83.9	0	0	0		9.6	83.9	0	0	0		2.5	0	19.21	0	0		3.69	0.7	34.43	68.73	0		4.36	0	0	1.93	1.97		4.36	0	5.24	10.74	0.48
9.76	84.28	0	0	0		9.76	84.28	0	0	0		2.54	0	15.1	0	0		3.75	1.61	37.05	67.48	0		4.44	0	0	1.96	2		4.44	0	8.69	12.88	0.31
9.92	84.33	0	0	0		9.92	84.33	0	0	0		2.58	0	15.99	0	0		3.82	1.67	38.89	65.13	0		4.51	0	0	2.05	2.09		4.51	0	9.91	14.31	0.26
10.08	84.33	0	0	0		10.08	84.33	0	0	0		2.63	0	25.54	0	0		3.88	1.93	39.46	62.76	0		4.58	0	0	2.58	2.63		4.58	0	7.07	14.31	1
10.24	84.33	0	0	0		10.24	84.33	0	0	0		2.67	0	39.12	0	0		3.94	1.07	46.28	57.36	0		4.65	0	0	1.88	1.92		4.65	0	4.63	15.18	1
10.4	84.33	0	0	0		10.4	84.33	0	0	0		2.71	0	44.02	0	0		4	0.87	38.64	60.19	0		4.73	0	0	1.56	1.61		4.73	0	4.93	15.46	1.09
10.56	84.33	0	0	0		10.56	84.33	0	0	0		2.75	0	18.21	0	0		4.06	2.24	35.27	63.1	0		4.8	0	0	1.69	1.73		4.8	0	8.85	17.3	2
10.72	84.33	0	0	0		10.72	84.33	0	0	0		2.79	0	11.17	0	0		4.12	3.63	33.7	56.35	0		4.87	0	0	0	2		4.87	0	12.55	15.26	1.94
10.88	84.33	0	0	0		10.88	84.33	0	0	0		2.83	0	10.31	0	0		4.18	3.95	45.15	48.98	0		4.95	0	0	0.81	2.15		4.95	0	10.33	15.37	1.01
11.04	84.33	0	0	0		11.04	84.33	0	0	0		2.88	0	8.11	0	0		4.25	3.86	35.26	47.41	0		5.02	0	0	3.74	5.09		5.02	0	6.47	15.65	1.04
11.2	84.3	0	0	0		11.2	84.3	0	0	0		2.92	0	5.57	0	0		4.31	4.75	15.15	42.24	0		5.09	0	0	2.92	4.27		5.09	0	6.39	14.74	1.83
11.36	84.94	0	0	0		11.36	84.94	0	0	0		2.96	0	8.58	0	0		4.37	6.93	14.31	37.81	0		5.16	0	0	1.83	7.18		5.16	0	8.03	16.91	2.64
11.52	83.8	0	0	0		11.52	83.8	0	0	0		3	0	8.68	0	0		4.43	10.47	11.16	31.39	0		5.24	0	0	5.3	10.64		5.24	0	7.22	18.05	2.47
11.68	84.36	0	0	0		11.68	84.36	0	0	0		3.04	0	8.96	0	0		4.49	15.62	10.59	26.53	0		5.31	0	0	10.28	15.62		5.31	0	7.03	19.56	2.69
11.84	85.94	0	0	0		11.84	85.94	0	0	0		3.08	0	11.12	0	0		4.55	19.8	13.1	19	0		5.38	0	0	19.66	25		5.38	0	8.93	21.99	2.73
12	82.03	0	0	0		12	82.03	0	0	0		3.13	0	14.84	0	0		4.62	23.45	11.64	10.21	0		5.45	0	0	14.37	19.71		5.45	0	9.45	23.12	2.07
12.16	78.37	0	0	0		12.16	78.37	0	0	0		3.17	0	14.24	0	0.09		4.68	25.82	13.6	4.31	0		5.53	0	0	15.37	20.72		5.53	0	9.13	21.56	2.2
12.32	73.46	0	0	0		12.32	73.46	0	0	0		3.21	0	16.08	0	0		4.74	30.9	8.2	3.84	0		5.6	0	0	17.56	22.91		5.6	0	17.04	17.92	2.36
12.48	61.37	0	0	0		12.48	61.37	0	0	0		3.25	0	9	0	0		4.8	40.11	5.25	2.42	0		5.67	0	0	20.82	26.16		5.67	0	9.5	15.64	2.04
12.64	41.84	0	0.11	0.18		12.64	41.84	0	0.11	0.18		3.29	0	6.82	0	0		4.86	53.15	7.26	0.24	0		5.75	0	0	25.84	31.18		5.75	0	13.68	15.06	2
12.8	21.59	0	0.6	0.33		12.8	21.59	0	0.6	0.33		3.33	0	2.8	0	0		4.92	67.5	7.81	0.37	0		5.82	0	0	18.71	24.05		5.82	0	9.28	17.45	2.89
12.96	11.93	0	1.74	0.33		12.96	11.93	0	1.74	0.33		3.38	0	5.01	0	0		4.98	78.19	6.03	0.43	0		5.89	0	0	13.76	19.1		5.89	0	7.5	18.48	3.88
13.12	4.98	0	2.07	0.35		13.12	4.98	0	2.07	0.35		3.42	0	22.03	0	0		5.05	82.57	4.8	0.58	0		5.96	0	0	11.22	16.56		5.96	0	9.22	20.74	3.14
13.28	0.71	0	2	1.21		13.28	0.71	0	2	1.21		3.46	0	28.45	0	0		5.11	84.33	4.9	0.58	0		6.04	0	0	5.65	11		6.04	3.54	6.56	22.49	3
13.44	0.71	0	2	1.54		13.44	0.71	0	2	1.54		3.5	0	46.13	0	0		5.17	84.81	6.94	0.09	0		6.11	0	0	0.72	6.06		6.11	3.47	11.26	24.17	2.61
13.6	0.54	0	1.24	2.49		13.6	0.54	0	1.24	2.49		3.54	0	49.42	0	0		5.23	84.96	8.85	1.38	0		6.18	0	0.76	2.52	4.87		6.18	3.63	7.92	25.6	2.12
13.76	0.33	0	0.65	2.79		13.76	0.33	0	0.65	2.79		3.58	0	46.62	0	0		5.29	84.76	7.09	1.76	0		6.25	0	3.88	3.87	6.22		6.25	3.97	6.19	24.05	2
13.92	0.33	0	0.38	2.35		13.92	0.33	0	0.38	2.35		3.63	0	50.3	0	0		5.35	84.65	5.43	0.57	0		6.33	0	3.02	1.18	3.53		6.33	3.17	8.57	23.38	2
14.08	0.33	0	0.33	2.24		14.08	0.33	0	0.33	2.24		3.67	0	53.35	0	0		5.42	84.59	4.2	0.09	0		6.4	0	2.43	0	1.95		6.4	3.27	11.27	23.74	2
14.24	0.33	0	0.3	3.76		14.24	0.33	0	0.3	3.76		3.71	0	45.45	0	0		5.48	84.56	3.8	0	0		6.47	0	3.38	0	1.55		6.47	6.05	14.4	23.66	1.72
14.4	0.32	0	0.45	8.28		14.4	0.32	0	0.45	8.28		3.75	0	17.56	0	0		5.54	84.67	4.23	0	0		6.55	0	4.29	0.35	2.69		6.55	7.02	17.7	22.45	1.47
14.56	0.52	0	0.39	15.58		14.56	0.52	0	0.39	15.58		3.79	0	17.84	0	0		5.6	84.67	5.24	0	0		6.62	0	5.33	0.31	2.66		6.62	4.77	21.94	20.38	1.3
14.72	0.67	0	0.75	20.03		14.72	0.67	0	0.75	20.03		3.83	0	18.26	0	0		5.66	84.67	6.26	0	0		6.69	0	7.34	0.26	2.6		6.69	4.63	25.37	19.27	1.04
14.88	0.67	0	0.2	18.06		14.88	0.67	0	0.2	18.06		3.88	0.05	20.21	0	0		5.72	84.67	6.27	0	0		6.76	0	8.85	0	2.09		6.76	4.22	21.73	19	1.04
15.04	0.27	0	0.62	8.46		15.04	0.27	0	0.62	8.46		3.92	0.71	28.02	0	0		5.78	84.67	4.27	0	0		6.84	0	11.95	0	1.83		6.84	4.24	16.56	18.72	1.2
15.2	0.44	0	0.58	5.16		15.2	0.44	0	0.58	5.16		3.96	0.76	31.55	0	0		5.85	84.67	3.39	0	0		6.91	0	16.77	0	1.6		6.91	4.34	24.52	17.79	1.37
15.36	1.61	0	0.36	1.54		15.36	1.61	0	0.36	1.54		4	0.67	51.85	0	0		5.91	84.67	3.2	0	0		6.98	0	18.12	0	2.38		6.98	5.58	21.48	17.25	1.54
15.52	1.03	0	0.33	0.55		15.52	1.03	0	0.33	0.55		4.04	0.09	61.22	0	0		5.97	84.67	3.34	0	0		7.05	0	24.7	0	1.1		7.05	5.67	10.95	17.11	1.7
15.68	0.56	0	0.33	1.21		15.68	0.56	0	0.33	1.21		4.08	0	64.81	0	0		6.03	84.67	3.28	0	0		7.13	0	41.76	0	1.92		7.13	5.13	12.22	17.24	1.87
15.84	0.07	0	0.33	1.03		15.84	0.07	0	0.33	1.03		4.13	0	73.72	0	0		6.09	84.67	3.48	0	0		7.2	0	39.7	0.15	2.49		7.2	3.73	10.83	16.4	2
16	0.52	0	0.55	2.33		16	0.52	0	0.55	2.33		4.17	0	69.8	0	0		6.15	84.67	3.43	0	0		7.27	0	18.93	0.55	2.9		7.27	2.63	7.98	14.29	2
16.16	0	0.04	1.31	2.01		16.16	0	0.04	1.31	2.01		4.21	0	71.96	0	0		6.22	84.67	3.47	0	0		7.35	0.26	15.65	0.66	3		7.35	4.12	4.38	13.12	1.39
16.32	0	0.33	3.03	3.63		16.32	0	0.33	3.03	3.63		4.25	0	53.96	0	0		6.28	84.67	3.52	0	0		7.42	0.92	15.13	0	1.99		7.42	5.6	3.47	13.12	1
16.48	0	0.33	2.19	4.19		16.48	0	0.33	2.19	4.19		4.29	0	37.66	0	0		6.34	84.67	3.05	0	0		7.49	0.09	15.96	0.53	2.88		7.49	6.41	3.34	12.95	1
16.64	0	0.53	0.6	23.85		16.64	0	0.53	0.6	23.85		4.33	0	17.05	0	0		6.4	84.67	3.63	0	0		7.56	0	17.09	0	1.09		7.56	6.45	3.75	12.62	1
16.8	0	0.97	1.75	31.31		16.8	0	0.97	1.75	31.31		4.38	0	13.59	0	0		6.46	84.67	5.81	0	0		7.64	0	15.25	0	0.71		7.64	6.06	3.17	10.89	1.56
16.96	0	2.33	4.17	27.03		16.96	0	2.33	4.17	27.03		4.42	5.38	5.74	0	0		6.52	84.67	5.15	0	0		7.71	0	14.6	0	0.76		7.71	5.98	1.64	9.36	2
17.12	0	1.97	2.64	26.8		17.12	0	1.97	2.64	26.8		4.46	7.65	8.22	0	0		6.58	84.67	4.58	0	0		7.78	0.26	13.78	0.15	2.5		7.78	7.32	0.95	9.56	2.33
17.28	0	0.62	2.01	31.36		17.28	0	0.62	2.01	31.36		4.5	8.31	9.51	0	0		6.65	84.67	4.99	0	0		7.85	0.7	13.15	4.36	6.71		7.85	11.84	0.65	7.23	2.22
17.44	0	2.55	12.35	40.71		17.44	0	2.55	12.35	40.71		4.54	9.5	2.2	0	0		6.71	84.67	5.32	0	0		7.93	0.14	12.37	2.58	4.92		7.93	17.6	0.65	4.11	1.64
17.6	0.39	5.42	25.36	51.41		17.6	0.39	5.42	25.36	51.41		4.58	17.89	3.27	0	0		6.77	84.67	4.73	0	0		8	0.38	12.65	0.78	3.12		8	25.64	0	4.58	1.55
17.76	0	7.79	39.42	64.73		17.76	0	7.79	39.42	64.73		4.63	33.31	3.66	0	0		6.83	84.67	3.09	0	0		8.07	1	10.5	0	1		8.07	36.7	0	5.76	1.98
17.92	0	12.04	34.92	72.85		17.92	0	12.04	34.92	72.85		4.67	42.33	1.63	0	0		6.89	84.67	1.64	0	0		8.15	1.37	9.96	0	3.12		8.15	47.31	0	5.12	2
18.08	1.91	0.04	21.74	77.73		18.08	1.91	0.04	21.74	77.73		4.71	47.84	2.02	0	0		6.95	84.67	1.86	0	0		8.22	2.13	11.93	0	3.84		8.22	57.63	0	2.53	2
18.24	4.38	0.33	9.7	77.97		18.24	4.38	0.33	9.7	77.97		4.75	53.31	2.8	0	0		7.02	84.67	1.69	0	0		8.29	2.29	15.34	0	2.61		8.29	69.36	0	2.28	2
18.4	7.99	0.33	2.66	61.78		18.4	7.99	0.33	2.66	61.78		4.79	58.82	2.4	0	0		7.08	84.67	1.45	0	0		8.36	12	9.08	0	0.57		8.36	77.7	0	2.45	2
18.56	8.93	0.53	1.43	31.15		18.56	8.93	0.53	1.43	31.15		4.83	62.06	0.42	0	0		7.14	84.67	1.24	0	0		8.44	17.12	7.77	0	0.84		8.44	79.86	0	1.22	2
18.72	8.86	0.97	1.31	10.17		18.72	8.86	0.97	1.31	10.17		4.88	65.15	0.67	0	0		7.2	84.67	1.2	0	0		8.51	22.71	7.42	0	1.41		8.51	81.98	0	1.79	2
18.88	6.04	2.33	0.17	2.19		18.88	6.04	2.33	0.17	2.19		4.92	68.41	1	0	0		7.26	84.67	0.65	0	0		8.58	25.96	9.08	0	1.44		8.58	82.41	0	1	2.38
19.04	4.25	1.97	0.3	2.49		19.04	4.25	1.97	0.3	2.49		4.96	71.8	1	0	0		7.32	84.67	0.33	0	0		8.65	25.77	8.42	0	0.49		8.65	84.31	0	1	3
19.2	2.92	0.62	0	3.65		19.2	2.92	0.62	0	3.65		5	74.04	1	0	0		7.38	84.67	0	0	0		8.73	34.26	9.1	0	0.08		8.73	84.75	0	1	3
19.36	1.57	2.55	0	0.74		19.36	1.57	2.55	0	0.74		5.04	72.2	1	0	0		7.45	84.67	0	0	0		8.8	35.98	7.45	0	0		8.8	84.53	0	1	3
19.52	0.39	5.42	0	0.35		19.52	0.39	5.42	0	0.35		5.08	72	0.76	0	0		7.51	84.67	0	0	0		8.87	38.88	5.86	0.08	0.43		8.87	85	0	0.97	2.67
19.68	0	7.79	0	2.21		19.68	0	7.79	0	2.21		5.13	76.63	1.78	0	0		7.57	84.67	0	0	0		8.95	40.73	4.61	0	0.12		8.95	85.3	0	0.66	2
19.84	0	12.04	0	2.08		19.84	0	12.04	0	2.08		5.17	82.89	2.53	0	0		7.63	84.67	0	0	0		9.02	40.83	4.59	0	0.3		9.02	85.55	0	1	2
20	0.12	21.41	0	0.73		20	0.12	21.41	0	0.73		5.21	85.36	1.57	0	0		7.69	84.67	0	0	0		9.09	37.11	5.95	0	0		9.09	85.11	0	1	2
20.16	0.03	28.81	0	1.09		20.16	0.03	28.81	0	1.09		5.25	83.01	0	0	0		7.75	84.67	0	0	0		9.16	36.05	6.51	0	0		9.16	85.4	0	1	2
20.32	0	25.19	0	0.64		20.32	0	25.19	0	0.64		5.29	83	0	0	0		7.82	84.67	0	0	0		9.24	44.23	4.83	0	0.68		9.24	85	0	0.88	2
20.48	0.28	25.13	0	0.18		20.48	0.28	25.13	0	0.18		5.33	83.15	0	0	0		7.88	84.67	0	0	0		9.31	45.14	2.48	0	0.17		9.31	85.22	0	0.05	2
20.64	0.78	27.22	0	0		20.64	0.78	27.22	0	0		5.38	83.31	0	0	0		7.94	84.67	0	0	0		9.38	52.58	1.66	0	0		9.38	86	0	0.61	2
20.8	1.23	26.15	0	0		20.8	1.23	26.15	0	0		5.42	83.35	0	0	0		8	84.67	0	0	0		9.45	68.73	1	0	0.04		9.45	85.78	0	0.45	2
20.96	1.33	23.9	0	0		20.96	1.33	23.9	0	0		5.46	84	0	0	0		8.06	84.67	0	0	0		9.53	69.98	1	0	0		9.53	85	0	0.27	2
21.12	1.2	20.18	0	0		21.12	1.2	20.18	0	0		5.5	84	0	0	0		8.12	84.67	0	0	0		9.6	72.3	1	0	0.13		9.6	85	0	0	2
21.28	0.75	17.37	0	0		21.28	0.75	17.37	0	0		5.54	84	0	0	0		8.18	84.67	0	0	0		9.67	71.37	1	0	0		9.67	85.05	0	0	2
21.44	0.3	16.93	0	0		21.44	0.3	16.93	0	0		5.58	84	0	0	0		8.25	84.67	0	0	0		9.75	68.21	1	0	0.11		9.75	85.12	0	0	2
21.6	0	13.63	0	0		21.6	0	13.63	0	0		5.63	84	0	0	0		8.31	84.67	0	0	0		9.82	65.38	1.28	0	1.35		9.82	85	0	0	2
21.76	0.09	8.29	0	0		21.76	0.09	8.29	0	0		5.67	84	0	0	0		8.37	84.67	0	0	0		9.89	66.76	2	0	2.06		9.89	85	0	0	2
21.92	0.72	9.84	0	0		21.92	0.72	9.84	0	0		5.71	84	0	0	0		8.43	84.67	0	0	0		9.96	79.53	2	0	1.12		9.96	85	0	0	2
22.08	1.42	7.03	0	0		22.08	1.42	7.03	0	0		5.75	84	0	0	0		8.49	84.67	0	0	0		10.04	81.76	2	0	0.49		10.04	85	0	0	2
22.24	1.91	4.14	0	0		22.24	1.91	4.14	0	0		5.79	84	0	0	0		8.55	84.67	0	0.13	0		10.11	83.68	0.84	0	0.37		10.11	85	0	0	2
22.4	1.74	3.92	0	0		22.4	1.74	3.92	0	0		5.83	84	0	0	0		8.62	84.67	0	0.53	0		10.18	84.08	0	0	0		10.18	85	0	0	2
22.56	0.93	6.16	0	0		22.56	0.93	6.16	0	0		5.88	84	0	0	0		8.68	84.67	0	0.67	0		10.25	82.46	0	0	0.01		10.25	84.95	0	0	2
22.72	0.68	4.1	0	0		22.72	0.68	4.1	0	0		5.92	84	0	0	0		8.74	84.67	0	0.67	0		10.33	77.43	0	0	1.27		10.33	85.21	0	0	2
22.88	1.36	2.1	0	0		22.88	1.36	2.1	0	0		5.96	84	0	0	0		8.8	84.67	0	0.67	0		10.4	75	0	0	2.74		10.4	85	0	0	2
23.04	6.59	1.57	0	0		23.04	6.59	1.57	0	0		6	84	0	0	0		8.86	84.67	0	0.79	0		10.47	77.17	0	0	1.38		10.47	85	0	0	2
23.2	21.32	1.32	0	0		23.2	21.32	1.32	0	0		6.04	84	0	0	0		8.92	84.67	0	0.93	0		10.55	76.04	0	0	0.7		10.55	85	0	0	2
23.36	39.11	1.04	0	0		23.36	39.11	1.04	0	0		6.08	84	0	0	0		8.98	84.67	0	1	0		10.62	75.49	0	0	0.18		10.62	85	0	0	2
23.52	56.95	0.55	0	0		23.52	56.95	0.55	0	0		6.13	84	0	0	0		9.05	84.67	0	1	0		10.69	72.21	0	0	0		10.69	85	0	0	2
23.68	75.86	0.28	0	0		23.68	75.86	0.28	0	0		6.17	84	0	0	0		9.11	84.67	0	1	0		10.76	71	0	0	0		10.76	85	0	0	2
23.84	80.69	0.01	0	0		23.84	80.69	0.01	0	0		6.21	84	0	0	0		9.17	84.67	0	1.13	0		10.84	76.32	0	0	0		10.84	85	0	0	2
24	80.5	0.28	0	0		24	80.5	0.28	0	0		6.25	84	0	0	0		9.23	84.67	0	1.3	0		10.91	77.3	0	0	0.14		10.91	85.96	0	0	2
24.16	78.55	1	0	0		24.16	78.55	1	0	0		6.29	84	0	0	0		9.29	84.67	0	1.33	0		10.98	76.25	0	0	0.7		10.98	85.74	0	0	2
24.32	78.61	1	0	0		24.32	78.61	1	0	0		6.33	84	0	0	0		9.35	84.67	0	1.33	0		11.05	74	0	0	0.97		11.05	85.89	0	0	2
24.48	80.57	0.6	0	0		24.48	80.57	0.6	0	0		6.38	84	0	0	0		9.42	84.67	0	1.33	0		11.13	73.29	0	0	0.76		11.13	85.08	0	0	2.06
24.64	83.15	0	0	0		24.64	83.15	0	0	0		6.42	84	0	0	0		9.48	84.67	0	1.33	0		11.2	68.37	0	0	0.05		11.2	85	0	0	2.02
24.8	84.02	0	0	0		24.8	84.02	0	0	0		6.46	84	0	0	0		9.54	84.67	0	1.39	0		11.27	66.48	0	0	0.02		11.27	83.61	0	0	2
24.96	84.33	0	0	0		24.96	84.33	0	0	0		6.5	84	0	0	0		9.6	84.67	0	1.86	0		11.35	69.15	0	0	0.22		11.35	77.28	0	0	1.12
25.12	84.33	0	0	0		25.12	84.33	0	0	0		6.54	84	0	0	0		9.66	84.67	0	3.49	0		11.42	68.46	0	0	0.05		11.42	61.06	0	0	1
25.28	84.43	0	0	0		25.28	84.43	0	0	0		6.58	84	0	0	0		9.72	84.67	0	3.67	0		11.49	68.64	0	0	0.51		11.49	39.04	0	0.76	1
25.44	84.5	0	0	0		25.44	84.5	0	0	0		6.63	84	0	0	0		9.78	84.67	0	3.31	0		11.56	70.24	0.23	0	0		11.56	20.73	0	1	1
25.6	83.79	0	0	0		25.6	83.79	0	0	0		6.67	84	0	0	0		9.85	84.67	0	3.92	0		11.64	72.12	0.09	0	0		11.64	13.53	0	1	1
25.76	83.02	0	0	0.16		25.76	83.02	0	0	0.16		6.71	84	0	0	0		9.91	84.67	0	4.12	0		11.71	72.93	0.27	0	1.81		11.71	6.87	0	1.32	1
25.92	82.85	0	0	1.61		25.92	82.85	0	0	1.61		6.75	84	0	0	0		9.97	84.67	0	2.81	0		11.78	72.46	0.95	0	2.41		11.78	3.4	0	1.56	1
26.08	82.99	0	0.09	5.13		26.08	82.99	0	0.09	5.13		6.79	84	0	0	0		10.03	84.67	0	1.85	0		11.85	62.48	1.83	0	1.83		11.85	2.12	0	1.73	1
26.24	82.74	0	0.08	7.34		26.24	82.74	0	0.08	7.34		6.83	84	0	0	0		10.09	84.67	0	1.57	0		11.93	52.4	0.98	0	2.47		11.93	1.23	0	1.21	0.23
26.4	81.43	0	0.48	1.46		26.4	81.43	0	0.48	1.46		6.88	84	0	0	0		10.15	84.67	0	1.61	0		12	56.42	0.36	0	0.35		12	0.23	0	1.02	0
26.56	79.97	0	0.85	0.33		26.56	79.97	0	0.85	0.33		6.92	84	0	0	0		10.22	84.67	0	1.67	0		12.07	64.91	0.66	0	0.4		12.07	0.57	0	1	0
26.72	78.57	0	0.36	0.26		26.72	78.57	0	0.36	0.26		6.96	84	0	0	0		10.28	84.67	0	1.67	0		12.15	60.9	0.88	0	1.19		12.15	0.6	0	1	0.29
26.88	75.8	0	0.03	0.04		26.88	75.8	0	0.03	0.04		7	84	0	0	0		10.34	84.67	0	1.67	0		12.22	52.91	0.33	0	0.65		12.22	0.12	0	1	0.88
27.04	69.35	0	0	0.16		27.04	69.35	0	0	0.16		7.04	84	0	0	0		10.4	84.67	0	1.67	0		12.29	45.91	0	0	0.06		12.29	0.7	0	1	1
27.2	60.7	0	0	0.25		27.2	60.7	0	0	0.25		7.08	84	0	0	0		10.46	84.67	0	1.67	0		12.36	46.57	0	0	0.56		12.36	1.62	0	0.31	1
27.36	51.38	0	0	0.29		27.36	51.38	0	0	0.29		7.13	84	0	0	0		10.52	84.67	0	1.67	0		12.44	56.6	0.11	0	0.95		12.44	0.65	0	0	1
27.52	42.58	0	0	0.23		27.52	42.58	0	0	0.23		7.17	84	0	0	0		10.58	84.67	0	1.67	0		12.51	57.4	1.24	0	0.08		12.51	0.08	0	0	1
27.68	33.18	0	0.01	0.12		27.68	33.18	0	0.01	0.12		7.21	84	0	0	0		10.65	84.67	0	1.44	0		12.58	55.74	1.96	0	1.25		12.58	0	0	0	1
27.84	24.26	0	0.24	0.14		27.84	24.26	0	0.24	0.14		7.25	84	0	0	0		10.71	84.67	0	1.54	0		12.65	54.1	0.71	0	1.03		12.65	0	0	0	1
28	14.2	0	0.31	0.19		28	14.2	0	0.31	0.19		7.29	84	0	0	0		10.77	84.67	0	1.32	0		12.73	52.4	0.32	1.57	1.07		12.73	0	0	0	1
28.16	7.72	0	0.36	0.59		28.16	7.72	0	0.36	0.59		7.33	84	0	0	0		10.83	84.67	0	1	0		12.8	50.23	0.91	2.17	0.9		12.8	0.61	0	0	1
28.32	3.42	0	1.34	1.35		28.32	3.42	0	1.34	1.35		7.38	84	0	0	0		10.89	84.67	0	1	0		12.87	50.99	0.63	3.35	3.58		12.87	0	0	0	1
28.48	1.21	0	1.74	0.74		28.48	1.21	0	1.74	0.74		7.42	84	0	0	0		10.95	84.67	0	0.81	0		12.95	53.76	0	3.12	3.36		12.95	0	0	0	1
28.64	1.3	0	0.33	0.92		28.64	1.3	0	0.33	0.92		7.46	84	0	0	0		11.02	84.67	0	0.55	0		13.02	51.02	0	2.03	2.27		13.02	0.66	0	0	1
28.8	0.26	0	0.33	1.63		28.8	0.26	0	0.33	1.63		7.5	84	0	0	0		11.08	84.67	0	0.76	0		13.09	49.38	0	1.39	1.62		13.09	0.81	0	0	0.45
28.96	0	0	0.24	1.71		28.96	0	0	0.24	1.71		7.54	84	0	0	0		11.14	84.67	0	0.33	0		13.16	48.33	0	0.97	1.2		13.16	0	0	0	0
29.12	0	0	0.05	1.31		29.12	0	0	0.05	1.31		7.58	84	0	0	0		11.2	84.67	0	0.33	0		13.24	44.13	0	2.05	2.29		13.24	0	0	0	0.9
29.28	0	0	0.27	1.26		29.28	0	0	0.27	1.26		7.63	84	0	0	0		11.26	84.67	0	0.05	0		13.31	34.81	0	1.89	2.13		13.31	0	0	0	1.7
29.44	0	0	0.17	1.31		29.44	0	0	0.17	1.31		7.67	84	0	0	0		11.32	84.67	0	0	0		13.38	27.86	0	2.49	2.72		13.38	0	0	0	1.7
29.6	0	0	0.06	1.97		29.6	0	0	0.06	1.97		7.71	84	0	0	0		11.38	84.67	0	0	0		13.45	17.5	0	2.76	3		13.45	0	0	0	0.87
29.76	0	0	0.28	2.76		29.76	0	0	0.28	2.76		7.75	84	0	0	0		11.45	84.67	0	0	0		13.53	7.74	0	1.34	1.57		13.53	0	0	0	0
29.92	0	0	0.1	2.94		29.92	0	0	0.1	2.94		7.79	84	0	0	0		11.51	84.67	0	0	0		13.6	5.27	0	1.03	1.26		13.6	0	0	0	0
30.08	0	0	0	4.3		30.08	0	0	0	4.3		7.83	84	0	0	0		11.57	84.67	0	0	0		13.67	6.07	0	1.76	1.99		13.67	0.55	0	0.42	0
30.24	0	0.1	0.1	13.31		30.24	0	0.1	0.1	13.31		7.88	84	0	0	0		11.63	84.67	0	0	0		13.75	0.99	0	1.71	1.95		13.75	0	0	0.9	1.03
30.4	0	0.6	1.1	29.56		30.4	0	0.6	1.1	29.56		7.92	84	0	0	0		11.69	84.67	0	0	0		13.82	1.19	0	3.21	3.44		13.82	0.1	0	1.44	4.52
30.56	0	0.83	2.77	48.79		30.56	0	0.83	2.77	48.79		7.96	84	0	0	0		11.75	84.67	0	0.07	0		13.89	1.04	0	4.91	5.15		13.89	0.65	0	4.63	13.44
30.72	0	0.69	9.44	70.62		30.72	0	0.69	9.44	70.62		8	84	0	0	0		11.82	84.67	0	0.33	0		13.96	1.02	0	3.66	3.89		13.96	0	0	19.84	36.17
30.88	0	0.67	20.4	79.55		30.88	0	0.67	20.4	79.55		8.04	84	0	0	0		11.88	84.67	0	0.33	0		14.04	0.42	0	4.02	4.26		14.04	0	0	41.44	64.98
31.04	0	0.49	30.03	80.64		31.04	0	0.49	30.03	80.64		8.08	84	0	0	0		11.94	84.67	0	0.34	0		14.11	0.1	0	3.61	3.85		14.11	0	0	52.35	80.75
31.2	0	0.02	24.49	66.39		31.2	0	0.02	24.49	66.39		8.13	84	0	0	0		12	84.67	0	0.33	0		14.18	0.41	0	6.1	6.34		14.18	0	0	59.55	88.39
31.36	0	0	11.34	44.78		31.36	0	0	11.34	44.78		8.17	84	0	0	0		12.06	84.67	0	0.33	0		14.25	0	0	8.73	8.97		14.25	0	0	47.4	73.12
31.52	0	0.01	2.92	26.6		31.52	0	0.01	2.92	26.6		8.21	84	0	0	0		12.12	84.67	0	0.33	0		14.33	0	0	2.66	7.87		14.33	0	0	15.89	35.45
31.68	0	0.26	0.95	12.39		31.68	0	0.26	0.95	12.39		8.25	84	0	0	0		12.18	84.67	0	0.13	0		14.4	0	0	2.98	8.19		14.4	0	0	4.08	13.19
31.84	0	0.45	1.16	3.6		31.84	0	0.45	1.16	3.6		8.29	84	0	0	0		12.25	84.67	0	0	0		14.47	0	0	5.68	10.89		14.47	0	0	2.3	1.83
32	0	1.3	0.67	1.67		32	0	1.3	0.67	1.67		8.33	84	0	0	0		12.31	84.67	0	0.14	0		14.55	0	0	7.26	12.47		14.55	0	0	2.49	1.32
												8.38	84	0	0	0		12.37	84.67	0	0	0		14.62	0	0	7.59	12.81		14.62	0	0	1.59	0
												8.42	84	0	0	0		12.43	84.67	0	0	0		14.69	0	0	8.57	13.78		14.69	0	0	2.23	0
												8.46	84	0	0	0		12.49	84.67	0	0.01	0		14.76	0	0	11.39	16.6		14.76	0	0	2.44	0.44
												8.5	84	0	0	0		12.55	84.67	0	0	0		14.84	0	0	14.61	19.82		14.84	0	0	1.22	1.27
												8.54	84	0	0	0		12.62	84.67	0	0	0		14.91	0.35	0	10.61	15.82		14.91	0	0	0.13	0.85
												8.58	84	0	0	0		12.68	84.67	0	0	0		14.98	0.92	0	15.07	20.28		14.98	0	0	0.04	0.43
												8.63	84	0	0	0		12.74	84.67	0	0	0		15.05	0.36	0	23.29	28.51		15.05	0	0	0	0.31
												8.67	84	0	0	0		12.8	84.67	0	0	0		15.13	0	0	27.85	43.06		15.13	0	0	0	2.07
												8.71	84	0	0	0		12.86	84.67	0	0	0.17		15.2	0	0	26.28	31.5		15.2	0	0	0	3
												8.75	84	0	0	0		12.92	84.67	0	0	0.11		15.27	0	0	26.92	32.14		15.27	0	0	0.08	2.77
												8.79	84	0	0	0		12.98	84.67	0	0	0		15.35	0	0	36.32	41.54		15.35	0	0	0.56	1.45
												8.83	84	0	0	0		13.05	84.67	0	0	0		15.42	0.08	0	26.18	31.4		15.42	0	0	1.15	1.54
												8.88	84	0	0	0		13.11	84.67	0	0	0		15.49	0	0	25.19	30.4		15.49	0	0	2.23	2.6
												8.92	84	0	0	0		13.17	84.67	0	0	0		15.56	0	0	28.39	33.6		15.56	0	0	1.47	2.52
												8.96	84	0	0	0		13.23	84.67	0	0	0		15.64	0	0	32.14	37.36		15.64	0	0	2.67	12.72
												9	84	0	0	0		13.29	84.67	0	0	0		15.71	0	0	17.48	22.69		15.71	0	0	5.24	16.42
												9.04	84	0	0	0		13.35	84.67	0	0	0		15.78	0	0	9.66	14.87		15.78	0	0	5.08	15.39
												9.08	84	0	0	0		13.42	84.67	0	0	0		15.85	0	0	9.22	14.43		15.85	0	0	5.01	19.46
												9.13	84	0	0	0		13.48	84.67	0	0	0		15.93	0	0	7.02	12.24		15.93	0	0	16.21	29.41
												9.17	84	0	0	0		13.54	84.67	0	0	0		16	0	0	1.99	7.2		16	0	0	31.72	51.96
												9.21	84	0	0	0		13.6	84.67	0	0	0		16.07	0	0	1.12	6.33		16.07	0	0	61.29	79.78
												9.25	84	0	0	0		13.66	84.67	0	0	0		16.15	0	0	1.99	5		16.15	0	0	66.28	83.47
												9.29	84.35	0	0	0		13.72	84.67	0	0	0.02		16.22	0	0	4.03	7.04		16.22	0	0	62.54	79.92
												9.33	85	0	0	0		13.78	84.67	0	0	0		16.29	0	0	4.39	7.4		16.29	0	0	56.48	74.27
												9.38	85	0	0	0		13.85	84.8	0	0	0.04		16.36	0	0	1.66	4.67		16.36	0	0	44.7	62.61
												9.42	85	0	0	0		13.91	84.88	0	0	0.69		16.44	0	0	1.28	4.3		16.44	0	0	25.64	42.39
												9.46	84.38	0	0	0		13.97	84.87	0	0	0.67		16.51	0	0	0.7	1.81		16.51	0	0	8.25	24.62
												9.5	84	0	0	0		14.03	84.42	0	0	0.76		16.58	0	0	1.26	2.37		16.58	0	0	3.54	16.39
												9.54	84	0	0	0		14.09	84.38	0	0	0.7		16.65	0	0	0.38	1.49		16.65	0	0	2.52	15.61
												9.58	84	0	0	0		14.15	83.26	0	0	1.25		16.73	0	0	2.15	3.26		16.73	0	0	3.31	18.18
												9.63	84	0	0	0		14.22	79.65	0	0	2.31		16.8	0	0	2.98	4.09		16.8	0	0	4.72	15.78
												9.67	84	0	0	0		14.28	64.16	0	0	4.65		16.87	0	0	0.13	1.25		16.87	0	0	5.05	17.38
												9.71	84.37	0	0	0		14.34	42.73	0	0	7.88		16.95	0.02	0	0	1.64		16.95	0	0	5.19	19.86
												9.75	84.08	0	0	0		14.4	24.94	0	0	7.72		17.02	0.72	0	0	5.13		17.02	0	0	4.15	19.13
												9.79	84	0	0	0		14.46	13.05	0	0	4.73		17.09	1	0	0	3.08		17.09	0	0	4.03	11.76
												9.83	84	0	0	0		14.52	6.16	0	0	10.52		17.16	1.51	0	0	2.46		17.16	0	0	3.06	12.61
												9.88	84	0	0	0		14.58	2.88	0	0	11.89		17.24	5.97	0	0	1.8		17.24	0	0	1.94	9.83
												9.92	84	0	0	0		14.65	1.46	0	0	13.89		17.31	18.28	0	0	0.07		17.31	0	0	2.68	9.1
												9.96	84	0	0	0		14.71	0.78	0	0	25.76		17.38	55.99	0	0	0		17.38	0	0	3.09	12.22
												10	84	0	0	0		14.77	0.45	0	0	22.33		17.45	73.28	0	0	0.04		17.45	0	0	6.18	17.52
												10.04	84	0	0	0		14.83	0.32	0	0	17.17		17.53	83.96	0	0	0.66		17.53	0	0	35.52	40.67
												10.08	84	0	0	0		14.89	0.33	0	0	15.78		17.6	84.65	0	0	0.51		17.6	0	0	52.28	64.76
												10.13	84	0	0	0		14.95	0.33	0	0	17.62		17.67	84.37	0	0	0		17.67	0	0	41.8	49.24
												10.17	84	0	0	0		15.02	0.06	0	0	19.84		17.75	84.86	0	0	0		17.75	0	0	28.47	36.83
												10.21	84	0	0	0		15.08	0	0	0	21.27		17.82	84.04	0	0	0.05		17.82	0	0	11.21	20.06
												10.25	84	0	0	0		15.14	0	0	0	16.79		17.89	84.78	0	0	0.13		17.89	0	0	4.61	13.75
												10.29	84	0	0	0		15.2	0	0	0	18.58		17.96	85	0	0	0		17.96	0	0	5.75	15.45
												10.33	84	0	0	0		15.26	0	0	0	16.4		18.04	85	0	0	0.11		18.04	0	0	5.19	14.65
												10.38	84	0	0	0		15.32	0	0	0	11.21		18.11	85	0	0	0		18.11	0	0	2.23	10.21
												10.42	84	0	0	0		15.38	0	0	0	15.88		18.18	85	0	0	0		18.18	0	0	1.06	3.85
												10.46	84	0	0	0		15.45	0	0	0	14.03		18.25	85	0	0	0		18.25	0	0	2.91	0.84
												10.5	84	0	0	0		15.51	0	0	0	16.9		18.33	84.98	0	0	0		18.33	0	0	2.87	0
												10.54	84	0	0	0		15.57	0	0	0	18.37		18.4	84.18	0	0	0		18.4	0	0.44	2.68	0
												10.58	84	0	0	0		15.63	0	0	0	12.32		18.47	84.16	0	0	0		18.47	0	0.93	3.33	0.53
												10.63	84	0	0	0		15.69	0	0	0	5.43		18.55	84.78	0	0	0		18.55	0	1	19.32	0.4
												10.67	84	0	0	0		15.75	0	0	0	2.66		18.62	85	0	0	0		18.62	0	1	37.58	0.14
												10.71	84	0	0	0		15.82	0	0	0	2.03		18.69	85	0	0	0		18.69	0	0.47	37.53	1.26
												10.75	84	0	0	0		15.88	0	0	0	1.8		18.76	84.71	0	0	0		18.76	2.21	0	29.04	2
												10.79	84	0	0	0		15.94	0	0	0	0.67		18.84	84	0	0	0		18.84	2.24	0	13.18	2
												10.83	84	0	0	0		16	0	0	0	1.17		18.91	84	0	0	0		18.91	2.52	0	3.41	2
												10.88	84	0	0	0		16.06	0	0	0	3.01		18.98	84.26	0	0	0		18.98	2.95	0	5.76	3.64
												10.92	84	0	0	0		16.12	0	0	0	2.3		19.05	84.99	0	0	0		19.05	3	0	6.11	4.89
												10.96	84	0	0	0		16.18	0	0	0	0.38		19.13	85	0	0	0		19.13	3	0	3.34	3.71
												11	84	0	0	0		16.25	0	0	0	0.01		19.2	85	0	0	0		19.2	3	0	1.76	2.69
												11.04	84	0	0	0		16.31	0	0	0	0.56		19.27	85	0	0	0		19.27	2.58	0.42	2.7	2.24
												11.08	84	0	0	0		16.37	0	0	0	0.87		19.35	85	0	0	0		19.35	2	1	3.09	1.67
												11.13	84	0	0	0		16.43	0	0	0	0.86		19.42	85	0	0	0		19.42	2	0.94	2.38	2.1
												11.17	84	0	0	0		16.49	0	0	0	0.59		19.49	85	0	0	0		19.49	2	1	1.96	2.92
												11.21	84	0	0	0		16.55	0	0	0	0.2		19.56	85	0	0	0		19.56	2	1	2.31	3.11
												11.25	84	0	0	0		16.62	0	0	0	0.17		19.64	85	0	0	0		19.64	2	1.35	2.51	1.61
												11.29	84	0	0	0		16.68	0	0	0	1		19.71	85	0	0	0		19.71	1.66	2.08	2.18	2.6
												11.33	84	0.42	0	0		16.74	0	0	0	1		19.78	85	0	0	0		19.78	1.33	2.04	2.18	3.91
												11.38	84	1.39	0	0		16.8	0	0	0	0.08		19.85	85	0	0	0		19.85	2	2.03	3.43	3.24
												11.42	84	2.13	0	0		16.86	0	0	0	0		19.93	85	0	0	0		19.93	2.08	2.57	4.54	2
												11.46	84	2.37	0	0		16.92	0	0	0	0		20	85	0	0	0		20	2.31	3.44	5.12	1.59
												11.5	84	1.29	0	0		16.98	0	0	0	0		20.07	85	0	0	0		20.07	1.89	3.5	5.54	0.29
												11.54	84	0.49	0	0		17.05	0	0	0	0		20.15	85	0	0	0		20.15	1.83	3.88	6.26	0
												11.58	84	0.08	0	0		17.11	0	0	0	0		20.22	85	0	0	0		20.22	2	5.49	7.38	0
												11.63	84	0.69	0	0		17.17	0	0	0	0.25		20.29	85	0	0	0		20.29	1.77	5.37	7.31	0
												11.67	84	0.02	0	0		17.23	0	0	0	0.14		20.36	85	0	0	0		20.36	0	6.01	8.17	0
												11.71	84	0	0	0		17.29	0	0	0	0.01		20.44	85	0	0	0		20.44	0	8.02	7.7	0
												11.75	84.6	0.55	0	0.6		17.35	0	0	0	0		20.51	85	0	0	0		20.51	0	13.22	7.44	0
												11.79	85.07	0.53	0.63	0.88		17.42	0	0	0	0		20.58	85	0	0	0		20.58	0	19.27	9.09	0
												11.83	83.99	1.85	0.76	0.24		17.48	0	0	0	0		20.65	85	0	0	0		20.65	0	26.17	13.89	0
												11.88	79.72	3.04	0	0		17.54	0	0	0	0		20.73	85	0	0	0		20.73	0	35.15	17.26	0.02
												11.92	75.53	3.13	0	0		17.6	0	0	0	0		20.8	85	0	0	0		20.8	0	32.87	16.84	0.27
												11.96	69.9	2.45	0	0		17.66	0	0	0	0		20.87	85	0	0	0		20.87	0	30.68	17.42	0.39
												12	60.49	2	0	0		17.72	0	0	0	0		20.95	85	0	0	0		20.95	0	44.46	16.62	0
												12.04	50.84	1.11	0	0		17.78	0	0	0	0		21.02	85	0	0	0		21.02	0	34.31	16.36	0.1
												12.08	42.98	0.15	0	0		17.85	0	0	0	0.36		21.09	85	0	0	0		21.09	0	43.51	17.4	1
												12.13	36.16	0.73	0	0		17.91	0	0	0	1.42		21.16	85	0	0	0.02		21.16	0	62.47	16.69	0.93
												12.17	30.6	0.7	0	0		17.97	0	0	0	3.31		21.24	85	0	0	0		21.24	0	61.92	16.49	0.06
												12.21	24.7	0.64	0	0		18.03	0	0	0	6.99		21.31	85	0	0	0		21.31	0	65.31	16.59	1
												12.25	16.9	1.46	0	0		18.09	0	0	0	11.31		21.38	85	0	0	0		21.38	0	61.5	19.07	1
												12.29	9.08	2	0	0		18.15	0	0	0	17.47		21.45	85	0	0	0		21.45	0	58.34	20.26	1
												12.33	6.45	1.93	0	0		18.22	0	0	0	22.11		21.53	85	0	0	0		21.53	0	46	22.87	1
												12.38	4.43	0.64	0	0		18.28	0	0	0	26.51		21.6	85	0	0	0.1		21.6	0	47.88	25.66	1
												12.42	5.09	0.76	0	0		18.34	0	0	0	25.37		21.67	85	0	0	0.09		21.67	0	57.59	26.59	1
												12.46	2.52	2.17	0	0		18.4	0	0	0	29.9		21.75	85	0	0.51	0.37		21.75	0	48.94	26.34	1
												12.5	0.03	4.87	0	0		18.46	0	0	0	32.85		21.82	85	0	0	0.08		21.82	0	46.91	23.59	1
												12.54	0.43	7.61	0	0		18.52	0	0	0	34.01		21.89	85	0	0	0.74		21.89	0	64.74	19.85	1
												12.58	0.05	15.11	0	0		18.58	0	0	0	34.89		21.96	85	0	0	0.05		21.96	0	72.53	16.37	1
												12.63	0	32.93	0	0		18.65	0	0	0	37.99		22.04	85	0	0	0		22.04	1	70.85	14.05	1
												12.67	0	55.54	0	0		18.71	0	0	0	41.07		22.11	85	0.59	0.46	0.87		22.11	0.99	72.11	12.53	1
												12.71	0	67.52	0	0		18.77	0	0	0	41.12		22.18	85	0.94	0.05	0.58		22.18	0.68	60.69	12.07	1
												12.75	0	68.86	0	0		18.83	0	0	0	42.72		22.25	85	0.76	0.51	0.24		22.25	0.05	47.64	12.98	1
												12.79	0	60.73	0	0		18.89	0	0	0	43.71		22.33	85	0.29	0.24	0.72		22.33	0.81	40.01	12.13	1
												12.83	0	57.4	0	0		18.95	0	0	0	36.68		22.4	85	0.98	0.81	0.74		22.4	1.48	33.51	11.93	1
												12.88	0	50.36	0	6.37		19.02	0	0	0	37.11		22.47	85	1	0	0.28		22.47	3.08	22.24	12.37	1
												12.92	0	34.43	0	0		19.08	0	0	0	35.14		22.55	85	1	0.03	0.51		22.55	8.5	17.3	12.4	1
												12.96	0	36.16	0	0		19.14	0	0	0	38.98		22.62	85	0.49	0.5	1.4		22.62	19.19	15.01	9.72	1
												13	0	27.19	0	0.2		19.2	0	0	0	29.25		22.69	85	0	0	2.56		22.69	33.57	13.9	7.1	1
												13.04	0	27.82	0	0.95		19.26	0	0	0	28.21		22.76	85	0	0.02	1.06		22.76	47.3	12.49	3.3	1
												13.08	0	15.8	0	1.27		19.32	0	0	0	25.76		22.84	85	0	1.53	4.98		22.84	56.03	11.21	0.51	1.76
												13.13	0	7.52	0	2.85		19.38	0	0	0	20.35		22.91	85	0	1.22	3.66		22.91	59.57	9.29	0	2
												13.17	0	3.09	0	4.49		19.45	0	0	0	16.91		22.98	85	0	1	2.34		22.98	63.64	7.38	0	2
												13.21	0	2.5	0	4.7		19.51	0	0	0	11.5		23.05	85	0	0.97	0.34		23.05	66.94	6.67	0	2
												13.25	0	1.78	0	5.14		19.57	0	0	0	9.14		23.13	85	0	0.93	1.98		23.13	75.01	4.69	0	2
												13.29	0	1.48	0	5.93		19.63	0	0.04	0	6.75		23.2	85	0	0.09	1.13		23.2	82.97	3.3	0	2
												13.33	0	1.15	0	6.37		19.69	0	0.17	0	2.2		23.27	85	0	1.21	1.92		23.27	85.34	2.97	0	2
												13.38	0	1.03	0	8.53		19.75	0	0.58	0.02	0.63		23.35	85	0	0.39	1.62		23.35	84.34	2.21	0	2
												13.42	0	0	4.73	9.29		19.82	0	0.7	0.31	0.39		23.42	85	0	0.76	0.7		23.42	84.83	1.24	0	2
												13.46	0	0	7.39	11.09		19.88	0	0.61	1.01	1.64		23.49	85	0	1.59	0		23.49	85	1	0	2
												13.5	0	0	25.99	19.19		19.94	0	0.04	1.32	0.66		23.56	85	0	1.85	0.22		23.56	85	1	0	2
												13.54	0	0	31.46	22.47		20	0	0.17	2.2	0.13		23.64	85	0	1.05	1.56		23.64	85	0.38	0	2
												13.58	0	0	24.92	27.79		20.06	0	0.3	3.05	0.18		23.71	85	0	1.76	1.49		23.71	85	0	0	2
												13.63	0	0	26.22	56.28		20.12	0	0.44	4.52	0.33		23.78	85	0.61	2.37	5.17		23.78	85	0	0	2
												13.67	0	0	38.1	62.94		20.18	0	0.77	6.87	0.33		23.85	85	1	2.04	4.32		23.85	85	0	0	2
												13.71	0	0	35.9	59.26		20.25	0	1.31	9.71	0.43		23.93	85	1	1	4.22		23.93	85	0	0	2
												13.75	0	0	38.42	56.01		20.31	0	1.74	11.97	0.93		24	85	1	1.31	3.37		24	85	0	0	2
												13.79	0	0	41.84	77.98		20.37	0	2.26	11.58	1		24.07	85	1	2.6	2.04		24.07	85	0	0	2
												13.83	0	0	48.74	87.29		20.43	0	3.24	11.81	1		24.15	85	1	2.46	1.57		24.15	85	0	0	2
												13.88	0	0	51.41	109.07		20.49	0	4.07	12.4	1		24.22	85	1	1.5	1		24.22	85	0	0	2
												13.92	0	0	44.92	66.68		20.55	0	5.04	12.84	1		24.29	85	1	1.89	0.62		24.29	85	0	0	2
												13.96	0	0	43.44	85.17		20.62	0	5.19	13.45	1		24.36	85	1	2.98	1.3		24.36	85	0	0	2
												14	0	0	43.8	78.71		20.68	0	5.15	13.13	0.52		24.44	85	1	2.32	2.95		24.44	85	0	0	2
												14.04	0	0	42.24	68.88		20.74	0	6.06	12.74	0.33		24.51	85	1	3.01	2.95		24.51	85	0	0	2
												14.08	0	0	38.34	69.1		20.8	0	7.59	12.3	0.15		24.58	85	0.57	2.8	3.32		24.58	85	0	0	2
												14.13	0	0	44.83	88.13		20.86	0	8.14	12.27	0		24.65	85	0	1.06	2.88		24.65	85	0	0	2
												14.17	0	0	51.88	85.18		20.92	0	6.85	11.44	0.13		24.73	85	1.89	0.98	1.73		24.73	85	0	0	2
												14.21	0	0	41.81	77.19		20.98	0	4	12.55	0.34		24.8	85	6.52	1.49	1.45		24.8	85	0	0	2
												14.25	0	0	36.51	64.35		21.05	0	7.27	16.77	0.49		24.87	85	1.8	1.07	1.28		24.87	85	0	0	2
												14.29	0	0	34.79	67.21		21.11	0	7.84	19.07	0.64		24.95	85	1.36	1	1.85		24.95	85	0	0	2
												14.33	0	0	53.51	105.99		21.17	0	13.13	16.06	0.51		25.02	85	3.4	1	2.32		25.02	85	0	0	2
												14.38	0	0	43.79	76.75		21.23	0	13.75	16.88	0.38		25.09	85	2.32	1	1.22		25.09	85	0	0	2
												14.42	0	0	30.48	48.55		21.29	0	11.45	17.95	0.32		25.16	85	1.52	1	0		25.16	85	0	0	1.66
												14.46	0	0	7.46	28.78		21.35	0	15.42	19.27	0.33		25.24	85	1.83	1	0		25.24	85	0	0	1
												14.5	0	0	0.57	6.63		21.42	0	16.25	20.13	0.32		25.31	85	1	1	0.44		25.31	85	0	0	1
												14.54	0	0	0.89	6.85		21.48	0	24.21	18.82	0.38		25.38	85	1.24	1	1.08		25.38	85	0	0	1
												14.58	0	0	1.19	10.02		21.54	0	21.27	20.22	0.62		25.45	85	5.4	1	0.98		25.45	85	0	0	1
												14.63	0	0	0.97	10.13		21.6	0	19.08	23.02	0.67		25.53	85	2.15	1.14	0		25.53	85	0	0	1
												14.67	0	0	0.54	12.82		21.66	0	20.69	26.19	0.67		25.6	85	3.69	0.91	0.13		25.6	85	0	0	1
												14.71	0	0	0.7	28.8		21.72	0	19.66	28.3	0.63		25.67	85	2.11	0.36	0.64		25.67	85	0	0	1
												14.75	0	0	1.19	26.13		21.78	0	21.11	27.43	0.36		25.75	84.25	7.17	0.98	0.02		25.75	85	0	0	1
												14.79	0	0	1.83	19.87		21.85	0	24.51	25.64	0.19		25.82	84.81	7.2	1	0.64		25.82	85	0	0	1
												14.83	0	0	1.93	13.36		21.91	0	21.6	23.58	0.47		25.89	85	16.61	1.05	1.49		25.89	85	0	0	1
												14.88	0	0	0.88	19.78		21.97	0	23.78	21.19	0.01		25.96	85	9.97	1.84	3.46		25.96	85	0	0	0.87
												14.92	0	0	16.93	46.83		22.03	0	23.87	19.25	0		26.04	84.98	4.07	2.21	5.33		26.04	85	0	0	0.75
												14.96	0	0	9.1	20.4		22.09	0	35.17	19.69	0		26.11	84.29	16.04	3.46	3.2		26.11	85	0	0	1
												15	0.38	0	2.75	30.24		22.15	0	34.45	21.69	0		26.18	76.27	3.35	2.41	3.86		26.18	85	0	0	1
												15.04	0.75	0	5.37	40.25		22.22	0	19.82	19.59	0.19		26.25	69.04	3.37	2	3.15		26.25	85	0	0	1
												15.08	0	0	0	11.67		22.28	0	16.89	18.05	0		26.33	42.82	6.71	1.73	2.85		26.33	85	0	0	1
												15.13	0	0	0	5.92		22.34	0	13.4	18.11	0		26.4	7.76	6.23	0	1.22		26.4	85	0	0	1
												15.17	0	0	0	5.31		22.4	0	17.1	20.44	0		26.47	6.08	10.34	2	1.36		26.47	85	0	0	1
												15.21	0	0	0	1.55		22.46	0	19.9	21.88	0		26.55	0.71	24.59	0	1		26.55	85.08	0	0	1
												15.25	0	0	0	2.13		22.52	0	26.97	26.02	0		26.62	0	36.98	0	1		26.62	85.35	0	0	1
												15.29	1.59	0	0	3.09		22.58	0	28.33	29.51	0		26.69	0	78.13	0	1.31		26.69	85	0	0	1
												15.33	3	0	0	2.84		22.65	0	26.13	30.6	0		26.76	0	68.78	2.3	2.12		26.76	85	0	0	1
												15.38	3	0	0	2.43		22.71	0	22.56	30.08	0		26.84	0	37.47	3.36	1.2		26.84	85	0	0	1
												15.42	1.75	0	0	1.89		22.77	0	25.25	33.54	0		26.91	0	43.81	3	1		26.91	84.97	0	0	1
												15.46	0.16	0	0	0.62		22.83	0	33.37	42.67	0		26.98	0	35.55	3	0.64		26.98	84.7	0	0	1
												15.5	0.08	0	0	0		22.89	0	39.91	53.94	0		27.05	0	17.64	3.39	1.92		27.05	84.46	0	0	1
												15.54	1	0	0	0		22.95	0	58.8	60.31	0		27.13	0	6.05	5.52	2.6		27.13	83.92	0	0	1
												15.58	3.89	0	0	0		23.02	0	62.24	58.95	0		27.2	0	2.01	4.03	2.98		27.2	85	0	0	1
												15.63	12.77	0	0	0		23.08	0	67.43	56.66	0		27.27	0	1.75	3.1	3.67		27.27	85	0	0	1
												15.67	21.71	0	0	0		23.14	0	66.69	64.02	0		27.35	0	2	3.95	5.1		27.35	85	0	0	1
												15.71	32.07	0	0	0		23.2	0	65.76	65.08	0		27.42	0	1.89	3.31	3.11		27.42	85	0	0	1
												15.75	43.88	0	0	1.01		23.26	0	61.1	59.12	0		27.49	0	0.35	4.57	3.5		27.49	85	0	0	1
												15.79	52.62	0	0	0.96		23.32	0	71.34	60.5	0		27.56	0	0.89	4.04	3.81		27.56	85	0	0	1
												15.83	57.31	0	0	0.59		23.38	0	85.1	68.73	0		27.64	0	1.27	2.92	2.51		27.64	85	0	0	1
												15.88	65.17	0	0	0.68		23.45	0	89.68	78.22	0		27.71	0	1.8	2.76	3.71		27.71	85.04	0	0	1
												15.92	71.47	0	0	0		23.51	0	88.61	82.21	0		27.78	0	9.47	2.19	6.71		27.78	85.97	0	0	1
												15.96	74.55	0	0	0		23.57	0.24	86.11	80.99	0		27.85	0	17.93	2.45	3.88		27.85	85.02	0	0.15	1
												16	77.99	0	0	0		23.63	1.02	87.72	84.94	0		27.93	0	13	2.05	2.46		27.93	86	0	0.46	1
												16.04	79.8	0	0	0		23.69	1.18	81.27	81.46	0		28	0	16.18	2.19	2.47		28	85.37	0	1.1	1
												16.08	81.91	0	0	0		23.75	0.84	69.95	69.5	0		28.07	0	10.36	3	1.91		28.07	85.98	0	1.43	1
												16.13	83.51	0	0	0		23.82	0.34	57.23	58.92	0		28.15	0	2.71	2.99	2.29		28.15	86	0	1	1
												16.17	84.74	0	0	0		23.88	0.03	49.43	53.17	0		28.22	0	2.02	2.34	2.16		28.22	82.07	0	1.06	1
												16.21	84.91	0	0	0		23.94	0.28	50.08	50.42	0		28.29	0	2.43	3.07	1.86		28.29	79.82	0	1.17	1
												16.25	84.09	0	0	0		24	0.33	51.63	47.48	0		28.36	0	5.4	3	2.85		28.36	77.68	0	2.99	0.74
												16.29	84	0	0	0		24.06	0.33	46.65	42.57	0		28.44	0	8.6	2.97	3.86		28.44	70.41	0	3.17	0.35
												16.33	83.46	0	0	0		24.12	0.33	46.22	37.35	0		28.51	0	5.59	3.49	5.66		28.51	61.5	0	4.21	0.71
												16.38	83	0	0	0		24.18	0.8	60.49	32.68	0		28.58	0	0.36	2.23	3.33		28.58	51.21	0.14	6.24	1.04
												16.42	83.26	0	0	0		24.25	2.79	65.54	27.77	0		28.65	0	1.02	3.08	5.49		28.65	46.06	0.46	7.06	0.78
												16.46	84	0	0	0		24.31	6.39	44.57	24.56	0		28.73	0	2.3	4.99	7.04		28.73	40.26	1.38	7.64	0.17
												16.5	84	0	0	0		24.37	10.81	35	20.65	0		28.8	0	1.89	7.65	10.91		28.8	34.27	2.36	7.77	0.87
												16.54	84	0	0	0		24.43	16.36	30.24	17.04	0		28.87	0	0.94	5.84	8.75		28.87	26.74	3.99	10.44	1.1
												16.58	84	0	0	0		24.49	22.1	18.18	15.16	0		28.95	0	0	6.66	10.15		28.95	15.62	6.24	9.98	0.35
												16.63	84	0	0	0		24.55	29	13	14	0		29.02	0	0	4.09	4.59		29.02	8.8	7.29	11.24	0.59
												16.67	84	0	0	0		24.62	37.93	11.16	11.37	0		29.09	0	0	2.99	3.72		29.09	6.34	8.43	11.14	0.88
												16.71	84	0	0	0		24.68	48.74	10.82	9.73	0		29.16	0	0	1.73	3.18		29.16	4.14	11.63	11.58	1.29
												16.75	84	0	0	0		24.74	57.87	10.81	7.95	0		29.24	0	0	1.87	2.27		29.24	4.25	12.16	12.3	1.65
												16.79	84	0	0	0		24.8	64.67	9.95	7.19	0		29.31	0	0	2.05	3.16		29.31	2.93	14.36	14.36	1.82
												16.83	84	0	0	0		24.86	71.09	8.36	6.8	0		29.38	0	0	3.34	3.81		29.38	3.38	15.41	15.4	1.99
												16.88	83.9	0	0	0		24.92	76.09	6.18	6.08	0		29.45	0	0	2.74	5.18		29.45	3.98	15.14	15.07	1.92
												16.92	84	0	0	0		24.98	79.34	4.4	4.87	0		29.53	0	0	7.22	9.94		29.53	4	15.34	15.34	1.68
												16.96	84	0	0	0		25.05	81.51	3.2	3.73	0		29.6	0	0	11.44	15.5		29.6	3.31	15.2	15.2	1.26
												17	84	0	0	0		25.11	84.09	2.06	2.99	0		29.67	0	0	9.35	13.45		29.67	1.64	15.16	14.65	0.69
												17.04	84	0	0	0		25.17	85.2	1.7	2.35	0		29.75	0	0	13.89	18.67		29.75	1.43	15.82	15.23	0.36
												17.08	84	0	0	0		25.23	85.03	5.02	2.16	0		29.82	0	0	18.06	23.44		29.82	1.4	14.54	15.01	0.03
												17.13	84	0	0	0		25.29	84.93	1.77	2.99	0		29.89	0	0	27.9	43.12		29.89	1.02	14.38	14.76	0
												17.17	84	0	0	0		25.35	85	0.33	2.06	0		29.96	0	0	28.28	34.92		29.96	1.68	16.26	15.78	0.45
												17.21	84	0	0	0		25.42	84.2	0.45	1.16	0		30.04	0	0	26.5	33.14		30.04	2	15.63	16.44	1.23
												17.25	84	0	0	0		25.48	83.06	0.28	1	0		30.11	0	0	27.75	33.05		30.11	1.69	13.91	16.43	1.63
												17.29	84	0	0	0		25.54	82.45	0.47	1.06	0		30.18	0	0	36.27	43.69		30.18	1.86	12.71	15.08	2.75
												17.33	84	0	0	0		25.6	82.15	0.61	1.12	0		30.25	0	0	40.48	66.59		30.25	2	11.58	14.15	4.79
												17.38	84	0	0	0		25.66	82.37	0.58	0.94	0		30.33	0	0	32.26	38.09		30.33	2	10.48	13.17	5.88
												17.42	84	0	0	0		25.72	83.56	0.67	0.84	0		30.4	0	0	30.28	35.81		30.4	2.55	9.07	13.22	6.61
												17.46	84	0	0	0		25.78	84.33	1.32	1.01	0		30.47	0	0	28.26	33.26		30.47	3	8.44	7.47	5.99
												17.5	84	0	0	0		25.85	84.46	1.09	1.25	0		30.55	0	0	30.58	35.48		30.55	2.48	7.4	6.58	4.45
												17.54	84	0	0	0		25.91	84.54	0.47	1.51	0		30.62	0	0	33.98	38.98		30.62	2.51	6.04	5.76	3.06
												17.58	84	0	0	0		25.97	84.33	0.33	1.67	0		30.69	0	0	39.09	44.6		30.69	3	4.67	5.59	0.69
												17.63	84	0	0	0		26.03	84.03	0.34	1.66	0		30.76	0	0	48.18	51.96		30.76	3	3.39	5.62	0.16
												17.67	84	0	0	0		26.09	83.4	0.64	1.66	0		30.84	0	0	52.29	55.51		30.84	2.53	2	5.25	0.42
												17.71	84	0	0	0		26.15	82.62	1.13	1.25	0		30.91	0	0	52.66	56.12		30.91	2	1.86	5.32	1.41
												17.75	84	0	0	0		26.22	81.95	0.82	1.08	0		30.98	0	0	45.18	49.2		30.98	2.22	1.34	4.71	3.73
												17.79	84	0	0	0		26.28	81.43	0.67	0.32	0		31.05	0	0	47.15	50.16		31.05	2.8	1.38	4.07	8.05
												17.83	84	0	0	0		26.34	80.52	1.05	0	0		31.13	0	0	45.71	50.34		31.13	0	2	3.63	14.15
												17.88	84	0	0	0		26.4	79.76	1.37	0.01	0		31.2	0	0	40.31	45.64		31.2	0	2	5.66	21.61
												17.92	84	0	0	0		26.46	78.85	1.53	0.09	0		31.27	0	0	27.27	32.35		31.27	0	1.86	16.4	27.42
												17.96	84	0	0	0		26.52	78.25	1.22	0.05	0		31.35	0	0	17.92	23.42		31.35	0	1.69	39.27	39.16
												18	84	0	0	0		26.58	77.84	0.9	0	0		31.42	0	0	14.86	19.09		31.42	0	2.54	71.89	54.12
												18.04	84	0	0	0		26.65	78.1	1.1	0.06	0		31.49	0	0	7.56	10.73		31.49	0	1.83	89.46	60.72
												18.08	84	0	0	0		26.71	78.41	1.63	0.33	0		31.56	0	0	8.39	12.73		31.56	0	0.84	93.16	61.35
												18.13	84	0	0	0		26.77	79.06	1.77	0.34	0		31.64	0	0	5.68	9.16		31.64	0	0.14	83.12	59.42
												18.17	84	0	0	0		26.83	81.58	1.29	0.57	0		31.71	0	0	2.64	5.07		31.71	0	0	56.67	40.63
												18.21	84	0	0	0		26.89	83.82	0.76	0.62	0		31.78	0	0	1.57	3.54		31.78	0	0.12	30.02	26.23
												18.25	84	0	0	0		26.95	84.17	1.18	0.37	0		31.85	0	0	2.43	3.83		31.85	0	1	9.88	16.58
												18.29	84	0	0	0		27.02	84.36	0.87	0.1	0		31.93	0	0	4.43	6.45		31.93	0	0.91	1.98	10.3
												18.33	84	0	0	0		27.08	83.39	0.58	0	0		32	0	0	1.73	2.54		32	0	0	1.75	6.68
												18.38	84	0	0	0		27.14	82.02	0.48	0.05	0		27.14	82.02	0.48	0.05	0
												18.42	84	0	0	0		27.2	81.63	0.29	0	0		27.2	81.63	0.29	0	0
												18.46	84	0	0	0		27.26	82.13	0.16	0	0		27.26	82.13	0.16	0	0
												18.5	84	0	0	0		27.32	82.89	0.02	0	0		27.32	82.89	0.02	0	0
												18.54	84	0	0	0		27.38	83.78	0	0	0		27.38	83.78	0	0	0
												18.58	84	0	0	0		27.45	83.91	0	0	0		27.45	83.91	0	0	0
												18.63	84	0	0	0		27.51	83.94	0	0	0		27.51	83.94	0	0	0
												18.67	84	0	0	0		27.57	82.51	0	0	0		27.57	82.51	0	0	0
												18.71	84	0	0	0		27.63	80.29	0	0	0		27.63	80.29	0	0	0
												18.75	84	0	0	0		27.69	77.72	0	0	0		27.69	77.72	0	0	0
												18.79	84	0	0	0		27.75	75.1	0	0	0		27.75	75.1	0	0	0
												18.83	84	0	0	0		27.82	72.7	0	0	0		27.82	72.7	0	0	0
												18.88	84	0	0	0		27.88	69.59	0.27	0	0		27.88	69.59	0.27	0	0
												18.92	84	0	0	0		27.94	65.61	0.65	0	0		27.94	65.61	0.65	0	0
												18.96	84	0	0	0		28	62.56	0.73	0	0		28	62.56	0.73	0	0
												19	84	0	0	0		28.06	59.9	0.86	0	0		28.06	59.9	0.86	0	0
												19.04	84	0	0	0		28.12	57.11	1.33	0	0		28.12	57.11	1.33	0	0
												19.08	84	0	0	0		28.18	54.66	1.33	0	0		28.18	54.66	1.33	0	0
												19.13	84	0	0	0		28.25	51.61	1.33	0	0		28.25	51.61	1.33	0	0
												19.17	84	0	0	0		28.31	49.71	1.03	0	0		28.31	49.71	1.03	0	0
												19.21	84	0	0	0		28.37	48.09	0.63	0	0		28.37	48.09	0.63	0	0
												19.25	84	0	0	0		28.43	47.64	0.33	0	0		28.43	47.64	0.33	0	0
												19.29	84	0	0	0		28.49	47.35	0.45	0	0		28.49	47.35	0.45	0	0
												19.33	84	0	0	0		28.55	47.28	0.55	0	0		28.55	47.28	0.55	0	0
												19.38	84	0	0	0		28.62	48.54	0.47	0	0		28.62	48.54	0.47	0	0
												19.42	84	0	0	0		28.68	50.41	0.61	0	0		28.68	50.41	0.61	0	0
												19.46	84	0	0	0		28.74	52.59	0.9	0	0		28.74	52.59	0.9	0	0
												19.5	84	0	0	0		28.8	55.74	0.8	0.26	0		28.8	55.74	0.8	0.26	0
												19.54	84	0	0	0		28.86	59	1.11	0.33	0		28.86	59	1.11	0.33	0
												19.58	84	0	0	0		28.92	62.92	0.79	0.75	0		28.92	62.92	0.79	0.75	0
												19.63	84	0	0	0		28.98	69.87	0	0.91	0		28.98	69.87	0	0.91	0
												19.67	84	0	0	0		29.05	75.43	0	1	0		29.05	75.43	0	1	0
												19.71	84	0	0	0		29.11	81.95	0	1	0		29.11	81.95	0	1	0
												19.75	84	0	0	0		29.17	85.32	0	1	0		29.17	85.32	0	1	0
												19.79	84	0	0	0		29.23	85.22	0.19	0.99	0		29.23	85.22	0.19	0.99	0
												19.83	84	0	0	0		29.29	84.49	0.46	0.98	0		29.29	84.49	0.46	0.98	0
												19.88	84	0	0	0		29.35	84.36	0.67	0.56	0		29.35	84.36	0.67	0.56	0
												19.92	84	0	0	0		29.42	84.5	0.67	0.92	0		29.42	84.5	0.67	0.92	0
												19.96	84	0	0	0		29.48	84.27	0.67	1.4	0		29.48	84.27	0.67	1.4	0
												20	84	0	0	0		29.54	84.33	0.48	1.61	0		29.54	84.33	0.48	1.61	0
												20.04	84	0	0	0		29.6	84.31	0.22	2.62	0		29.6	84.31	0.22	2.62	0
												20.08	84	0	0	0		29.66	84.4	0	3.42	0		29.66	84.4	0	3.42	0
												20.13	84	0	0	0		29.72	84.07	0	3.47	0		29.72	84.07	0	3.47	0
												20.17	84	0	0	0		29.78	83.4	0	3.1	0		29.78	83.4	0	3.1	0
												20.21	84	0	0	0		29.85	81.18	0	2.35	0		29.85	81.18	0	2.35	0
												20.25	84	0	0	0		29.91	78.99	0	1.81	0		29.91	78.99	0	1.81	0
												20.29	84	0	0	0		29.97	78.05	0	3.19	0		29.97	78.05	0	3.19	0
												20.33	84	0	0	0		30.03	77.43	0	4.93	0.21		30.03	77.43	0	4.93	0.21
												20.38	84	0	0	0		30.09	78.66	0	4.66	0.33		30.09	78.66	0	4.66	0.33
												20.42	84	0	0	0		30.15	79.7	0	5.2	0.18		30.15	79.7	0	5.2	0.18
												20.46	84	0	0	0		30.22	80.52	0	6.37	0		30.22	80.52	0	6.37	0
												20.5	84	0	0	0		30.28	82	0	6.8	0		30.28	82	0	6.8	0
												20.54	84	0	0	0		30.34	82.83	0	5.71	0		30.34	82.83	0	5.71	0
												20.58	84	0	0	0		30.4	81.01	0	6.18	0		30.4	81.01	0	6.18	0
												20.63	84	0	0	0		30.46	77.49	0	8.5	0		30.46	77.49	0	8.5	0
												20.67	84	0	0	0		30.52	72.76	0	10.28	0		30.52	72.76	0	10.28	0
												20.71	84	0	0	0		30.58	66.06	0	10.18	3.14		30.58	66.06	0	10.18	3.14
												20.75	84	0	0	0		30.65	49.14	0	10.51	1.72		30.65	49.14	0	10.51	1.72
												20.79	84	0	0	0		30.71	26.7	0	12.39	1.89		30.71	26.7	0	12.39	1.89
												20.83	84	0	0	0		30.77	11.89	0	15.47	4.78		30.77	11.89	0	15.47	4.78
												20.88	84	0	0	0		30.83	6.67	0	20.4	8.65		30.83	6.67	0	20.4	8.65
												20.92	84	0	0	0		30.89	5.21	0	25.64	12.18		30.89	5.21	0	25.64	12.18
												20.96	84	0	0	0		30.95	3.55	0	24.6	16.33		30.95	3.55	0	24.6	16.33
												21	84	0	0	0		31.02	2.42	0	25.2	20.05		31.02	2.42	0	25.2	20.05
												21.04	84	0	0	0		31.08	1.11	0	27.64	24.88		31.08	1.11	0	27.64	24.88
												21.08	84	0	0	0		31.14	0.57	0	28.58	31.99		31.14	0.57	0	28.58	31.99
												21.13	84	0	0	0		31.2	0	0	38.78	29.94		31.2	0	0	38.78	29.94
												21.17	84	0	0	0		31.26	0	0	39.83	34.84		31.26	0	0	39.83	34.84
												21.21	84	0	0	0		31.32	0	0	35.08	36.68		31.32	0	0	35.08	36.68
												21.25	84	0	0	0		31.38	0	0	33.07	38.67		31.38	0	0	33.07	38.67
												21.29	84	0	0	0		31.45	0	0	32.72	41.02		31.45	0	0	32.72	41.02
												21.33	84	0	0	0		31.51	0	0	31.98	38.56		31.51	0	0	31.98	38.56
												21.38	84	0	0	0		31.57	0	0	32.61	37.31		31.57	0	0	32.61	37.31
												21.42	84	0	0	0		31.63	0	0	29.95	36.46		31.63	0	0	29.95	36.46
												21.46	84	0	0	0		31.69	0	0	26.94	32.65		31.69	0	0	26.94	32.65
												21.5	84	0	0	0		31.75	0	0	25.89	29.73		31.75	0	0	25.89	29.73
												21.54	84	0	0	0		31.82	0	0	25.77	30.94		31.82	0	0	25.77	30.94
												21.58	84	0	0	0		31.88	0	0	23.33	27.07		31.88	0	0	23.33	27.07
												21.63	84	0	0	0		31.94	0	0	19.54	18.79		31.94	0	0	19.54	18.79
												21.67	84	0	0	0		32	0	0	18.16	23.24		32	0	0	18.16	23.24
												21.71	84	0	0	0
												21.75	84	0	0	0
												21.79	84	0	0	0
												21.83	84	0	0	0
												21.88	84	0	0	0
												21.92	84	0	0	0
												21.96	84	0	0	0
												22	84	0	0	0
												22.04	84	0	0	0
												22.08	84	0	0	0
												22.13	84	0	0	0
												22.17	84	0	0	0
												22.21	84	0	0	0
												22.25	84	0	0	0
												22.29	84	0	0	0
												22.33	84	0	0	0
												22.38	84	0	0	0
												22.42	84	0	0	0
												22.46	84	0	0	0
												22.5	84	0	0	0
												22.54	84	0	0	0
												22.58	84	0	0	0
												22.63	84	0	0	0
												22.67	84	0	0	0
												22.71	84	0	0	0
												22.75	84	0	0	1.47
												22.79	84	0	0	2.05
												22.83	84	0	0	0
												22.88	84	0	0	0
												22.92	84	0	0	0
												22.96	84	0	0	0
												23	84	0	0	0
												23.04	84	0	0	0
												23.08	84	0	0	0
												23.13	84	0	0	0
												23.17	84	0	0	0
												23.21	84	0	0	0
												23.25	84	0	0	0
												23.29	84	0	0	0
												23.33	84	0	0	0
												23.38	83.56	0	0	0
												23.42	83.59	0	0	0
												23.46	84	0.5	0	0
												23.5	83.53	0.81	0	0
												23.54	80.1	0	0	0
												23.58	81.16	0	0	0
												23.63	80.42	0	0	0
												23.67	78.31	0	0	0
												23.71	76.07	0	0	0
												23.75	75.75	0	0	0
												23.79	73.38	0	0	0
												23.83	71.49	0	0	0
												23.88	68.8	0	0	0
												23.92	66.63	0.37	0	0
												23.96	69.4	0.81	0	0
												24	78.94	0	0	0
												24.04	79.35	0	0	0
												24.08	77.63	0	0	0
												24.13	75.49	0	0	0
												24.17	73.48	0	0	0
												24.21	71.71	0	0	0
												24.25	72.86	0	0	0
												24.29	76.73	0	0	0
												24.33	77.33	0	0	0
												24.38	76.11	0.89	0	0
												24.42	71.07	5.93	0	0
												24.46	69.34	1.68	0	0
												24.5	65.9	3.57	0	0
												24.54	53.13	10.29	0	0
												24.58	40.81	15.62	0	0
												24.63	41.35	14.83	0	0
												24.67	36.39	20.12	0	0
												24.71	22.58	29.01	0	0
												24.75	16.35	14.37	0	0
												24.79	15.3	13.73	0	0.54
												24.83	10.44	17.49	0	0.84
												24.88	5.29	16.2	0	1
												24.92	2.34	19.9	0	1
												24.96	0.94	7.8	0	1
												25	0.69	5.08	0	0.37
												25.04	0.78	4.26	0	0
												25.08	1	6.8	0	0.01
												25.13	0.44	16.65	0	0
												25.17	0.13	22.34	0	0
												25.21	1.64	41.86	0	0
												25.25	1.43	40.95	0	0
												25.29	0.27	35.62	0	0
												25.33	0	51.09	0	0
												25.38	0.02	62.83	0	0
												25.42	0.59	53.17	0	0
												25.46	0.31	47.33	0	0
												25.5	0	45.65	0	0
												25.54	0.82	31.41	0	0
												25.58	1.83	12.5	0	0
												25.63	1.58	7.57	0	0
												25.67	1.9	6.32	0	0
												25.71	0.75	4.38	0	0
												25.75	0	3.08	0	0
												25.79	0	2.95	0	0
												25.83	0	6.7	0	0
												25.88	0	4.49	0	0
												25.92	0	2.77	0	0
												25.96	0	2.24	0	0
												26	0	4.14	0	0
												26.04	0	4.35	0	0
												26.08	0	2.57	0	0
												26.13	0	6.61	0	0
												26.17	0	11	0	0
												26.21	0	16.5	0	0
												26.25	0	22.81	0	0
												26.29	0	12.89	0	0
												26.33	0	11.89	0	0
												26.38	0	13.13	0	0
												26.42	0	15.18	0	0
												26.46	0	15.49	0	0
												26.5	0	29.82	0	0
												26.54	0	17.08	0	0
												26.58	0	11.21	0	0
												26.63	0	7.19	0	0
												26.67	0	4.26	0	0
												26.71	0	6.98	0	0
												26.75	0	2.31	0	0
												26.79	0	5.27	0	0
												26.83	0	2.97	0	0
												26.88	0	4.33	0	0
												26.92	0	4.02	0	0
												26.96	0	1.06	0	0
												27	0	2.12	0	0
												27.04	0	1.98	0	0
												27.08	0	1.82	0	0
												27.13	0	2.93	0	0
												27.17	0	4.66	0	0
												27.21	0	6.7	0	0
												27.25	0	1.73	0	0
												27.29	0	0.32	0	0
												27.33	0	1.48	0	0
												27.38	0	1.91	0	0
												27.42	0	1.26	0	0
												27.46	0	1.83	0	0
												27.5	0	1.31	0	0
												27.54	0	1	0	0
												27.58	0	1.18	0	0
												27.63	0	2.38	0	0
												27.67	0	3.07	0	0
												27.71	0	12.99	0	0
												27.75	0	11.19	0	0
												27.79	0	5.65	0	0
												27.83	0	6.17	0	0
												27.88	0	15.05	0	0
												27.92	0	4.46	0	0
												27.96	0	3.34	0	0
												28	0	2.99	0	0
												28.04	0	3.72	0	0
												28.08	0	8.62	0	0
												28.13	0	14.79	0	0
												28.17	0	13.61	0	0
												28.21	0	8.24	0	0
												28.25	0	8.68	0	0
												28.29	0	9.27	0	0
												28.33	0	10	0	0
												28.38	0	14.78	0	0
												28.42	0	10.55	0	0
												28.46	0	5	0	0
												28.5	0	4.58	0	0
												28.54	0	5.55	0	0
												28.58	0	2.81	0	0
												28.63	0	0.86	0	0
												28.67	0	1.59	0	0
												28.71	0	1.98	0	0
												28.75	0	2.48	0	0
												28.79	0	1.97	0	0
												28.83	0	1.88	0	0
												28.88	0	7.17	0	0
												28.92	0	19.84	0	0
												28.96	0	16.93	0	0
												29	0	7.55	0	0
												29.04	0	2.91	0	0
												29.08	0	1.98	0	0
												29.13	0	1	0	0
												29.17	0	2.92	0	0
												29.21	0	6.85	0	0
												29.25	0	8.74	0	0
												29.29	0	6.39	0	0
												29.33	0	2.78	0	0
												29.38	0	1.33	0	0
												29.42	0	1	0	0
												29.46	0	1	0	0
												29.5	0	0.92	0	0
												29.54	0	1.87	0	0
												29.58	0	2.58	0	0
												29.63	0	3.24	0	0
												29.67	0	3.15	0	0
												29.71	0	0	0	0
												29.75	0	0	0	0
												29.79	0	0	0	0
												29.83	0	0	0	0
												29.88	0	0	0	0
												29.92	0	0	0	0
												29.96	0	0	0	0
												30	0	0	0	0
												30.04	0	0	0	0
												30.08	0	0.09	0	0
												30.13	0	0.15	0	0.21
												30.17	0	2.5	0	2.23
												30.21	0	6.12	0	4.71
												30.25	0	8.96	0	1.29
												30.29	0	9.31	0	0
												30.33	0	3.42	0	0.23
												30.38	0	1.09	0	0
												30.42	0	1.23	0	0
												30.46	0	0.42	0	0
												30.5	0	0.39	0	0.57
												30.54	0	0	0	1
												30.58	0	0	0	1
												30.63	0	0	0	1
												30.67	0	0	0	0.94
												30.71	0	0	0.6	1.69
												30.75	0	0	0.74	3.99
												30.79	0	0	0.74	3.61
												30.83	0	0	4.75	28.17
												30.88	0	0	4.08	37.26
												30.92	0	0	1.06	8.57
												30.96	0	0	4.48	33.1
												31	0	0	18.24	51.81
												31.04	0	0	7.87	26.77
												31.08	0	0	30.19	49.7
												31.13	0	0	47.94	78.15
												31.17	0	0	52.91	91.94
												31.21	0	0	24.92	47.7
												31.25	0	0	19.82	49.23
												31.29	0	0	39.96	81
												31.33	0	0	60.34	106.22
												31.38	0	0	63.11	105.55
												31.42	0	0	68.51	115.43
												31.46	0	0	71.42	142.92
												31.5	0	0	68.63	143.68
												31.54	0	0	53.29	104.89
												31.58	0	0	61.77	117.04
												31.63	0	0	61.04	118.73
												31.67	0	0	56.53	103.86
												31.71	0	0	29.77	74.03
												31.75	0	0	3.14	23.94
												31.79	0	0	1.47	10.53
												31.83	0	0	1	9
												31.88	0	0	0	0
												31.92	0	0	0	0
												31.96	0	0	0	0
												32	0	0	0	0

[truncated: 42 more sheets: Fig. 3c, Fig. 3d, Fig. 3e, Fig. 4a, Fig. 4c, Fig. 4d, Fig. 4e, Fig. 5b, Fig. 5c, Fig. 5e, Fig. 6a, Fig. 6c, Fig. 6d, Fig. 7c, Fig. 7d, Fig. 7e, Fig. 7f, Fig. 7g, Fig. 7i, Fig. 7j …]
